# Supplementary material for: Enhanced coordination interaction with multi-site binding ligands for efficient and stable perovskite solar cells
Source: Nat Commun. 2025 Jul 11;16:6438. doi: 10.1038/s41467-025-61563-x (PMC12254260; doi:10.1038/s41467-025-61563-x)
Supplement: Supplementary file 4 — Source Data [file 41467_2025_61563_MOESM4_ESM.xlsx]

## Sheet: Figure 1c
Sb(SU)2Cl3
399.193	0
400.157	-0.000262895
401.121	-0.000325263
402.085	-0.000285225
403.05	-0.000116536
404.014	0.000141929
404.978	0.000407719
405.942	0.000597587
406.906	0.000662376
407.871	0.000610141
408.835	0.000493691
409.799	0.000354346
410.763	0.000267079
411.728	0.00025528
412.692	0.000259252
413.656	0.000335489
414.62	0.000253683
415.585	0.000139407
416.549	9.29179e-05
417.513	6.69027e-05
418.477	0.000130784
419.442	0.000248819
420.406	0.000372245
421.37	0.000465176
422.334	0.000475874
423.298	0.00049055
424.263	0.000478652
425.227	0.00050416
426.191	0.000607602
427.155	0.000761076
428.12	0.000883589
429.084	0.000924289
430.048	0.000883823
431.012	0.000796497
431.977	0.000668841
432.941	0.000555708
433.905	0.000523517
434.869	0.000562836
435.834	0.000619146
436.798	0.000607523
437.762	0.00050901
438.726	0.000391494
439.69	0.000241263
440.655	0.000192025
441.619	0.0001683
442.583	0.000197008
443.547	0.000268561
444.512	0.000290918
445.476	0.000345269
446.44	0.00026163
447.404	0.00018486
448.368	0.000145277
449.333	0.000168892
450.297	0.00024535
451.261	0.000353206
452.226	0.000396239
453.19	0.000366895
454.154	0.000287387
455.118	0.000213823
456.082	0.000199515
457.047	0.000281348
458.011	0.000428342
458.975	0.000598431
459.939	0.000734781
460.904	0.000806586
461.868	0.000826264
462.832	0.000829657
463.796	0.000858769
464.76	0.000940342
465.725	0.00106
466.689	0.00118
467.653	0.00121
468.617	0.00113
469.582	0.000949732
470.546	0.000805289
471.51	0.000698544
472.474	0.000655027
473.439	0.000661874
474.403	0.000668458
475.367	0.000637715
476.331	0.000556665
477.296	0.000489319
478.26	0.000477439
479.224	0.000564205
480.188	0.000748305
481.152	0.000980267
482.117	0.00118
483.081	0.00129
484.045	0.0013
485.009	0.00131
485.974	0.00125
486.938	0.00126
487.902	0.00135
488.866	0.0015
489.831	0.00162
490.795	0.00167
491.759	0.00161
492.723	0.00149
493.688	0.00137
494.652	0.00134
495.616	0.00139
496.58	0.0015
497.544	0.00157
498.509	0.00152
499.473	0.00142
500.437	0.00135
501.401	0.00137
502.366	0.00157
503.33	0.00186
504.294	0.00222
505.258	0.00263
506.223	0.00305
507.187	0.00338
508.151	0.00365
509.115	0.00388
510.079	0.00408
511.044	0.00426
512.008	0.0044
512.972	0.00444
513.936	0.00436
514.901	0.00421
515.865	0.00403
516.829	0.00397
517.793	0.00396
518.758	0.00408
519.722	0.00429
520.686	0.00449
521.65	0.00476
522.615	0.00481
523.579	0.00479
524.543	0.00481
525.507	0.00497
526.471	0.00516
527.436	0.00538
528.4	0.00573
529.364	0.00601
530.328	0.0062
531.293	0.00632
532.257	0.00647
533.221	0.0067
534.185	0.00707
535.149	0.00752
536.114	0.00799
537.078	0.00838
538.042	0.00883
539.006	0.00897
539.971	0.00902
540.935	0.00921
541.899	0.00946
542.863	0.00976
543.828	0.01007
544.792	0.01033
545.756	0.01053
546.72	0.01077
547.685	0.011
548.649	0.01134
549.613	0.01184
550.577	0.01248
551.542	0.01317
552.506	0.01385
553.47	0.01458
554.434	0.01531
555.398	0.0161
556.363	0.01696
557.327	0.01796
558.291	0.01909
559.255	0.0203
560.22	0.02159
561.184	0.02281
562.148	0.02396
563.112	0.02504
564.077	0.02606
565.041	0.02696
566.005	0.02768
566.969	0.02814
567.933	0.02836
568.898	0.02817
569.862	0.02768
570.826	0.02703
571.79	0.02612
572.755	0.02508
573.719	0.02394
574.683	0.02271
575.647	0.02137
576.612	0.01993
577.576	0.01845
578.54	0.017
579.504	0.01568
580.468	0.01452
581.433	0.01351
582.397	0.01261
583.361	0.01177
584.325	0.01097
585.29	0.01024
586.254	0.00963
587.218	0.00915
588.182	0.00884
589.147	0.00866
590.111	0.00853
591.075	0.00839
592.039	0.00822
593.004	0.00805
593.968	0.00793
594.932	0.00789
595.896	0.00795
596.861	0.00815
597.825	0.00836
598.789	0.00854
599.753	0.00869
600.717	0.00881
601.682	0.00896
602.646	0.00916
603.61	0.0094
604.574	0.00966
605.539	0.00988
606.503	0.01006
607.467	0.0102
608.431	0.01034
609.396	0.01053
610.36	0.0108
611.324	0.01114
612.288	0.01155
613.253	0.01199
614.217	0.01245
615.181	0.01294
616.145	0.01346
617.109	0.01404
618.074	0.01469
619.038	0.0154
620.002	0.01616
620.966	0.01694
621.931	0.01775
622.895	0.01859
623.859	0.01948
624.823	0.02047
625.788	0.02156
626.752	0.02277
627.716	0.0241
628.68	0.02553
629.644	0.02708
630.609	0.02878
631.573	0.03069
632.537	0.03287
633.501	0.03537
634.466	0.03825
635.43	0.04154
636.394	0.04526
637.358	0.04943
638.323	0.054
639.287	0.05889
640.251	0.06389
641.215	0.06867
642.179	0.07274
643.144	0.07555
644.108	0.07657
645.072	0.07543
646.036	0.07204
647.001	0.06663
647.965	0.05971
648.929	0.05203
649.893	0.04437
650.858	0.0374
651.822	0.03156
652.786	0.02704
653.75	0.02378
654.715	0.02154
655.679	0.02003
656.643	0.01894
657.607	0.01806
658.572	0.01723
659.536	0.0164
660.5	0.0156
661.464	0.01488
662.428	0.01429
663.393	0.01382
664.357	0.01342
665.321	0.01298
666.285	0.01238
667.25	0.01155
668.214	0.01052
669.178	0.00942
670.142	0.00837
671.106	0.00749
672.071	0.00679
673.035	0.00629
673.999	0.00594
674.963	0.00573
675.928	0.0056
676.892	0.00551
677.856	0.00543
678.82	0.00536
679.785	0.0053
680.749	0.00526
681.713	0.00524
682.677	0.00521
683.641	0.00515
684.606	0.00507
685.57	0.00499
686.534	0.00489
687.499	0.00479
688.463	0.00469
689.427	0.00461
690.391	0.00454
691.355	0.00447
692.32	0.00441
693.284	0.00434
694.248	0.00428
695.212	0.00422
696.177	0.00417
697.141	0.00413
698.105	0.0041
699.069	0.00407
700.034	0.00403
700.998	0.00399
701.962	0.00394
702.926	0.00391
703.89	0.00388
704.855	0.00387
705.819	0.00387
706.783	0.00387
707.747	0.00386
708.712	0.00384
709.676	0.00381
710.64	0.00377
711.604	0.00372
712.568	0.00367
713.533	0.00361
714.497	0.00353
715.461	0.00343
716.426	0.00331
717.39	0.00317
718.354	0.00304
719.318	0.00292
720.282	0.00283
721.247	0.00276
722.211	0.00271
723.175	0.00267
724.139	0.00263
725.104	0.00258
726.068	0.00251
727.032	0.00244
727.996	0.00235
728.961	0.00225
729.925	0.00214
730.889	0.00201
731.853	0.00187
732.817	0.00172
733.782	0.00156
734.746	0.0014
735.71	0.00123
736.674	0.00106
737.639	0.000891917
738.603	0.000721946
739.567	0.000555859
740.531	0.00039939
741.495	0.000258825
742.46	0.000138302
743.424	3.79695e-05
744.388	-4.67298e-05
745.352	-0.000122952
746.317	-0.000198241
747.281	-0.000278
748.245	-0.000363377
749.209	-0.000452822
750.174	-0.000542781
751.138	-0.000630751
752.102	-0.000715383
753.066	-0.000796977
754.031	-0.00087537
754.995	-0.000949148
755.959	-0.00102
756.923	-0.00107
757.888	-0.00112
758.852	-0.00115
759.816	-0.00118
760.78	-0.00122
761.744	-0.00126
762.709	-0.00131
763.673	-0.00136
764.637	-0.00141
765.601	-0.00146
766.566	-0.0015
767.53	-0.00154
768.494	-0.00157
769.458	-0.00159
770.423	-0.00161
771.387	-0.00162
772.351	-0.00164
773.315	-0.00165
774.279	-0.00167
775.244	-0.00168
776.208	-0.00169
777.172	-0.00169
778.136	-0.00168
779.101	-0.00167
780.065	-0.00164
781.029	-0.00162
781.993	-0.00159
782.958	-0.00157
783.922	-0.00154
784.886	-0.00151
785.85	-0.00147
786.814	-0.00143
787.779	-0.00137
788.743	-0.00131
789.707	-0.00125
790.671	-0.00119
791.636	-0.00112
792.6	-0.00106
793.564	-0.000987568
794.528	-0.000914898
795.493	-0.000841223
796.457	-0.000769113
797.421	-0.000700347
798.385	-0.000634399
799.35	-0.00056992
800.314	-0.000504672
801.278	-0.000437497
802.242	-0.000369055
803.207	-0.000301195
804.171	-0.000235363
805.135	-0.000171595
806.099	-0.000106662
807.063	-3.5741e-05
808.028	4.62837e-05
808.992	0.000142521
809.956	0.000253315
810.92	0.000376694
811.885	0.000510225
812.849	0.000653356
813.813	0.000807884
814.777	0.000977063
815.742	0.00116
816.706	0.00137
817.67	0.0016
818.634	0.00184
819.598	0.00209
820.563	0.00237
821.527	0.00267
822.491	0.003
823.455	0.00338
824.42	0.0038
825.384	0.00427
826.348	0.00479
827.312	0.00538
828.277	0.00605
829.241	0.00682
830.205	0.00772
831.169	0.00879
832.134	0.01005
833.098	0.01155
834.062	0.01334
835.026	0.01551
835.99	0.01811
836.955	0.02119
837.919	0.02472
838.883	0.02853
839.847	0.03233
840.812	0.03566
841.776	0.03803
842.74	0.03895
843.704	0.03811
844.669	0.0355
845.633	0.03135
846.597	0.02618
847.561	0.02057
848.525	0.01512
849.49	0.01027
850.454	0.00629
851.418	0.00327
852.382	0.00112
853.347	-0.000299778
854.311	-0.00118
855.275	-0.00168
856.239	-0.00194
857.204	-0.00203
858.168	-0.00202
859.132	-0.00193
860.096	-0.00179
861.061	-0.00163
862.025	-0.00147
862.989	-0.0013
863.953	-0.00112
864.918	-0.000922356
865.882	-0.000705784
866.846	-0.000472719
867.81	-0.000233441
868.774	0
869.739	0.000140081
870.703	0.0002681
871.667	0.000392599
872.631	0.000523232
873.596	0.000666098
874.56	0.000819775
875.524	0.000976444
876.488	0.00113
877.452	0.00127
878.417	0.0014
879.381	0.00152
880.345	0.00166
881.309	0.0018
882.274	0.00195
883.238	0.00211
884.202	0.00225
885.166	0.00238
886.131	0.0025
887.095	0.00261
888.059	0.00273
889.023	0.00285
889.987	0.00299
890.952	0.00313
891.916	0.00327
892.88	0.0034
893.845	0.00353
894.809	0.00367
895.773	0.00381
896.737	0.00397
897.701	0.00413
898.666	0.0043
899.63	0.00447
900.594	0.00463
901.558	0.00477
902.523	0.00491
903.487	0.00505
904.451	0.0052
905.415	0.00535
906.38	0.00551
907.344	0.00567
908.308	0.00582
909.272	0.00597
910.236	0.00611
911.201	0.00626
912.165	0.00642
913.129	0.00658
914.093	0.00675
915.058	0.00691
916.022	0.00707
916.986	0.00722
917.95	0.00737
918.915	0.00752
919.879	0.00768
920.843	0.00783
921.807	0.00799
922.771	0.00814
923.736	0.00827
924.7	0.0084
925.664	0.00851
926.628	0.00863
927.593	0.00875
928.557	0.00888
929.521	0.009
930.485	0.00912
931.45	0.00923
932.414	0.00933
933.378	0.00944
934.342	0.00955
935.307	0.00967
936.271	0.0098
937.235	0.00993
938.199	0.01006
939.163	0.01019
940.128	0.01032
941.092	0.01044
942.056	0.01057
943.02	0.0107
943.985	0.01083
944.949	0.01096
945.913	0.01109
946.877	0.01121
947.842	0.01133
948.806	0.01144
949.77	0.01155
950.734	0.01167
951.698	0.0118
952.663	0.01193
953.627	0.01205
954.591	0.01218
955.555	0.0123
956.52	0.01243
957.484	0.01256
958.448	0.01269
959.412	0.01284
960.377	0.01299
961.341	0.01315
962.305	0.0133
963.269	0.01344
964.234	0.01358
965.198	0.01372
966.162	0.01387
967.126	0.01402
968.091	0.01418
969.055	0.01434
970.019	0.0145
970.983	0.01465
971.947	0.0148
972.912	0.01494
973.876	0.0151
974.84	0.01526
975.804	0.01542
976.769	0.01559
977.733	0.01577
978.697	0.01594
979.661	0.0161
980.625	0.01628
981.59	0.01645
982.554	0.01664
983.518	0.01683
984.482	0.01702
985.447	0.01722
986.411	0.01741
987.375	0.0176
988.339	0.01779
989.304	0.01799
990.268	0.01819
991.232	0.0184
992.196	0.01861
993.16	0.01882
994.125	0.01908
995.089	0.01934
996.053	0.01961
997.018	0.01989
997.982	0.02018
998.946	0.02048
999.91	0.02078
1000.87	0.02108
1001.84	0.02138
1002.8	0.02169
1003.77	0.022
1004.73	0.02232
1005.7	0.02267
1006.66	0.02302
1007.62	0.02339
1008.59	0.02376
1009.55	0.02415
1010.52	0.02454
1011.48	0.02495
1012.45	0.02538
1013.41	0.02583
1014.37	0.02631
1015.34	0.02681
1016.3	0.02734
1017.27	0.0279
1018.23	0.02849
1019.2	0.02913
1020.16	0.02983
1021.12	0.03058
1022.09	0.03141
1023.05	0.0323
1024.02	0.03326
1024.98	0.0343
1025.94	0.03543
1026.91	0.03665
1027.87	0.03799
1028.84	0.03947
1029.8	0.04109
1030.77	0.04287
1031.73	0.04482
1032.69	0.04694
1033.66	0.04927
1034.62	0.05182
1035.59	0.0546
1036.55	0.05764
1037.52	0.06093
1038.48	0.06446
1039.44	0.06819
1040.41	0.07207
1041.37	0.07603
1042.34	0.07994
1043.3	0.08367
1044.27	0.08703
1045.23	0.0898
1046.19	0.09172
1047.16	0.09256
1048.12	0.09212
1049.09	0.09032
1050.05	0.08716
1051.02	0.08281
1051.98	0.07751
1052.94	0.07157
1053.91	0.06532
1054.87	0.05909
1055.84	0.05314
1056.8	0.04768
1057.76	0.04284
1058.73	0.03869
1059.69	0.03523
1060.66	0.03242
1061.62	0.03019
1062.59	0.02846
1063.55	0.02715
1064.51	0.0262
1065.48	0.02554
1066.44	0.02512
1067.41	0.02491
1068.37	0.02487
1069.34	0.02496
1070.3	0.02516
1071.26	0.02543
1072.23	0.02577
1073.19	0.02617
1074.16	0.02663
1075.12	0.02713
1076.09	0.02769
1077.05	0.02828
1078.01	0.02891
1078.98	0.02956
1079.94	0.03025
1080.91	0.03098
1081.87	0.03175
1082.83	0.03255
1083.8	0.03339
1084.76	0.03424
1085.73	0.03507
1086.69	0.03586
1087.65	0.03656
1088.62	0.03716
1089.58	0.03763
1090.55	0.03796
1091.51	0.03811
1092.48	0.03808
1093.44	0.03785
1094.4	0.03742
1095.37	0.03681
1096.33	0.03603
1097.3	0.03512
1098.26	0.03409
1099.23	0.033
1100.19	0.03188
1101.15	0.03075
1102.12	0.02967
1103.08	0.02865
1104.05	0.02774
1105.01	0.02695
1105.98	0.02629
1106.94	0.02575
1107.9	0.02533
1108.87	0.025
1109.83	0.02477
1110.8	0.02461
1111.76	0.02453
1112.72	0.02451
1113.69	0.02455
1114.65	0.02465
1115.62	0.02479
1116.58	0.02496
1117.55	0.02516
1118.51	0.02538
1119.47	0.02563
1120.44	0.02592
1121.4	0.02624
1122.37	0.02659
1123.33	0.02697
1124.3	0.02736
1125.26	0.02775
1126.22	0.02815
1127.19	0.02858
1128.15	0.02903
1129.12	0.02948
1130.08	0.02991
1131.05	0.0303
1132.01	0.03064
1132.97	0.03089
1133.94	0.03105
1134.9	0.03111
1135.87	0.03105
1136.83	0.03088
1137.8	0.03061
1138.76	0.03024
1139.72	0.0298
1140.69	0.0293
1141.65	0.02879
1142.62	0.02828
1143.58	0.02781
1144.55	0.02739
1145.51	0.02703
1146.47	0.02674
1147.44	0.02649
1148.4	0.0263
1149.37	0.02615
1150.33	0.02604
1151.3	0.02597
1152.26	0.02592
1153.22	0.02591
1154.19	0.02591
1155.15	0.02592
1156.12	0.02593
1157.08	0.02595
1158.04	0.02598
1159.01	0.02603
1159.97	0.02612
1160.94	0.02623
1161.9	0.02637
1162.87	0.02654
1163.83	0.02674
1164.79	0.02696
1165.76	0.02722
1166.72	0.02753
1167.69	0.02787
1168.65	0.02826
1169.62	0.02869
1170.58	0.02914
1171.54	0.02963
1172.51	0.03015
1173.47	0.03071
1174.44	0.0313
1175.4	0.03193
1176.37	0.0326
1177.33	0.03329
1178.29	0.034
1179.26	0.03469
1180.22	0.03535
1181.19	0.03596
1182.15	0.0365
1183.12	0.03692
1184.08	0.03718
1185.04	0.03724
1186.01	0.03706
1186.97	0.03659
1187.94	0.03584
1188.9	0.03481
1189.86	0.03354
1190.83	0.03208
1191.79	0.0305
1192.76	0.02886
1193.72	0.02724
1194.68	0.0257
1195.65	0.02431
1196.61	0.0231
1197.58	0.0221
1198.54	0.02132
1199.51	0.02073
1200.47	0.02031
1201.43	0.02001
1202.4	0.01977
1203.36	0.01957
1204.33	0.01936
1205.29	0.01912
1206.26	0.01885
1207.22	0.01851
1208.18	0.01811
1209.15	0.01764
1210.11	0.01712
1211.08	0.01656
1212.04	0.01599
1213.01	0.01543
1213.97	0.01491
1214.93	0.01444
1215.9	0.01403
1216.86	0.01369
1217.83	0.01341
1218.79	0.0132
1219.76	0.01306
1220.72	0.01298
1221.68	0.01295
1222.65	0.01297
1223.61	0.01302
1224.58	0.0131
1225.54	0.01318
1226.51	0.01327
1227.47	0.01336
1228.43	0.01347
1229.4	0.01359
1230.36	0.01372
1231.33	0.01386
1232.29	0.014
1233.26	0.01414
1234.22	0.01429
1235.18	0.01444
1236.15	0.0146
1237.11	0.01478
1238.08	0.01497
1239.04	0.01518
1240	0.01539
1240.97	0.01562
1241.93	0.01585
1242.9	0.01609
1243.86	0.01636
1244.83	0.01666
1245.79	0.01698
1246.75	0.01733
1247.72	0.01769
1248.68	0.01807
1249.65	0.01845
1250.61	0.01885
1251.58	0.01926
1252.54	0.01969
1253.5	0.02014
1254.47	0.02057
1255.43	0.02096
1256.4	0.0213
1257.36	0.02158
1258.33	0.02179
1259.29	0.02192
1260.25	0.02199
1261.22	0.02199
1262.18	0.02192
1263.15	0.02178
1264.11	0.02157
1265.07	0.02129
1266.04	0.02098
1267	0.02062
1267.97	0.02023
1268.93	0.01981
1269.9	0.01936
1270.86	0.01888
1271.82	0.01836
1272.79	0.01783
1273.75	0.01729
1274.72	0.01677
1275.68	0.01628
1276.64	0.01584
1277.61	0.01545
1278.57	0.01512
1279.54	0.01485
1280.5	0.01464
1281.47	0.01451
1282.43	0.01445
1283.39	0.01446
1284.36	0.01455
1285.32	0.0147
1286.29	0.01489
1287.25	0.01511
1288.22	0.01536
1289.18	0.01562
1290.14	0.0159
1291.11	0.01621
1292.07	0.01653
1293.04	0.01685
1294	0.01718
1294.97	0.01749
1295.93	0.0178
1296.89	0.01811
1297.86	0.01842
1298.82	0.01876
1299.79	0.01911
1300.75	0.01948
1301.71	0.01986
1302.68	0.02025
1303.64	0.02064
1304.61	0.02103
1305.57	0.02145
1306.54	0.02188
1307.5	0.02235
1308.46	0.02282
1309.43	0.02331
1310.39	0.02379
1311.36	0.02426
1312.32	0.02474
1313.29	0.02524
1314.25	0.02577
1315.21	0.02633
1316.18	0.02693
1317.14	0.02755
1318.11	0.0282
1319.07	0.02887
1320.04	0.02957
1321	0.03031
1321.96	0.0311
1322.93	0.03194
1323.89	0.03283
1324.86	0.03376
1325.82	0.03473
1326.79	0.03574
1327.75	0.03682
1328.71	0.03798
1329.68	0.03922
1330.64	0.04054
1331.61	0.04191
1332.57	0.04332
1333.54	0.04476
1334.5	0.04625
1335.46	0.04783
1336.43	0.04957
1337.39	0.05152
1338.36	0.05368
1339.32	0.05601
1340.29	0.05846
1341.25	0.06094
1342.21	0.06344
1343.18	0.06599
1344.14	0.06865
1345.11	0.07149
1346.07	0.07456
1347.03	0.07788
1348	0.08145
1348.96	0.08523
1349.93	0.08921
1350.89	0.09334
1351.86	0.09756
1352.82	0.10177
1353.78	0.10581
1354.75	0.10945
1355.71	0.11244
1356.68	0.1145
1357.64	0.11539
1358.61	0.11494
1359.57	0.11305
1360.53	0.10974
1361.5	0.10521
1362.46	0.09985
1363.43	0.09422
1364.39	0.08887
1365.36	0.08418
1366.32	0.08028
1367.28	0.07706
1368.25	0.07423
1369.21	0.07142
1370.18	0.06826
1371.14	0.06444
1372.1	0.0598
1373.07	0.05438
1374.03	0.04844
1375	0.04238
1375.96	0.03661
1376.93	0.03145
1377.89	0.02708
1378.85	0.02355
1379.82	0.02079
1380.78	0.0187
1381.75	0.01715
1382.71	0.01603
1383.67	0.01525
1384.64	0.01477
1385.6	0.01456
1386.57	0.01461
1387.53	0.01489
1388.5	0.01537
1389.46	0.01599
1390.42	0.01671
1391.39	0.01754
1392.35	0.01849
1393.32	0.01961
1394.28	0.02099
1395.25	0.02268
1396.21	0.02468
1397.17	0.02695
1398.14	0.02938
1399.1	0.03186
1400.07	0.0343
1401.03	0.03665
1402	0.03885
1402.96	0.04086
1403.92	0.04266
1404.89	0.04429
1405.85	0.04586
1406.82	0.04751
1407.78	0.04943
1408.74	0.05179
1409.71	0.05466
1410.67	0.05802
1411.64	0.06174
1412.6	0.06561
1413.57	0.06933
1414.53	0.07254
1415.49	0.07484
1416.46	0.07586
1417.42	0.07537
1418.39	0.07347
1419.35	0.07066
1420.32	0.06771
1421.28	0.06525
1422.24	0.06355
1423.21	0.0624
1424.17	0.06137
1425.14	0.05988
1426.1	0.05748
1427.07	0.05389
1428.03	0.04917
1428.99	0.04363
1429.96	0.03777
1430.92	0.03213
1431.89	0.02716
1432.85	0.02314
1433.82	0.02022
1434.78	0.01842
1435.74	0.01761
1436.71	0.0176
1437.67	0.01811
1438.64	0.01893
1439.6	0.01987
1440.57	0.02085
1441.53	0.02185
1442.49	0.02288
1443.46	0.02394
1444.42	0.02505
1445.39	0.0262
1446.35	0.02737
1447.32	0.02851
1448.28	0.02957
1449.24	0.03052
1450.21	0.03132
1451.17	0.03198
1452.14	0.03249
1453.1	0.03284
1454.06	0.03299
1455.03	0.03287
1455.99	0.03246
1456.96	0.03176
1457.92	0.03089
1458.88	0.02999
1459.85	0.02915
1460.81	0.02834
1461.78	0.0275
1462.74	0.02659
1463.71	0.02559
1464.67	0.02453
1465.63	0.02349
1466.6	0.02252
1467.56	0.02168
1468.53	0.02096
1469.49	0.02033
1470.46	0.01973
1471.42	0.01913
1472.38	0.01854
1473.35	0.01802
1474.31	0.01764
1475.28	0.01744
1476.24	0.0174
1477.21	0.01745
1478.17	0.01756
1479.13	0.01768
1480.1	0.01783
1481.06	0.01802
1482.03	0.01824
1482.99	0.0185
1483.95	0.01879
1484.92	0.01909
1485.88	0.01945
1486.85	0.01981
1487.81	0.02022
1488.78	0.02068
1489.74	0.02119
1490.7	0.02172
1491.67	0.02224
1492.63	0.02272
1493.6	0.02315
1494.56	0.02357
1495.53	0.02402
1496.49	0.02454
1497.45	0.02513
1498.42	0.02576
1499.38	0.02637
1500.35	0.02693
1501.31	0.0274
1502.28	0.02781
1503.24	0.0282
1504.2	0.02862
1505.17	0.02918
1506.13	0.02993
1507.1	0.03088
1508.06	0.03191
1509.03	0.03287
1509.99	0.03369
1510.95	0.03437
1511.92	0.035
1512.88	0.0356
1513.85	0.03621
1514.81	0.03682
1515.78	0.03743
1516.74	0.03805
1517.7	0.03869
1518.67	0.03939
1519.63	0.04018
1520.6	0.04109
1521.56	0.04209
1522.53	0.04312
1523.49	0.04412
1524.45	0.04506
1525.42	0.04596
1526.38	0.04684
1527.35	0.04774
1528.31	0.04867
1529.27	0.04963
1530.24	0.05061
1531.2	0.0516
1532.17	0.05261
1533.13	0.05362
1534.1	0.05464
1535.06	0.05567
1536.02	0.05671
1536.99	0.05776
1537.95	0.05888
1538.92	0.06018
1539.88	0.06186
1540.85	0.06405
1541.81	0.06672
1542.77	0.06954
1543.74	0.07217
1544.7	0.07445
1545.67	0.07641
1546.63	0.07819
1547.6	0.07994
1548.56	0.08175
1549.52	0.08368
1550.49	0.08571
1551.45	0.08778
1552.42	0.0898
1553.38	0.09171
1554.34	0.09358
1555.31	0.09562
1556.27	0.09824
1557.24	0.10192
1558.2	0.10685
1559.17	0.1125
1560.13	0.11791
1561.09	0.12244
1562.06	0.12613
1563.02	0.12939
1563.99	0.13265
1564.95	0.13624
1565.91	0.14037
1566.88	0.14511
1567.84	0.15037
1568.81	0.15593
1569.77	0.16148
1570.74	0.16675
1571.7	0.17148
1572.66	0.17534
1573.63	0.17788
1574.59	0.17852
1575.56	0.17684
1576.52	0.17287
1577.49	0.1673
1578.45	0.1611
1579.41	0.15516
1580.38	0.14999
1581.34	0.14579
1582.31	0.14261
1583.27	0.14046
1584.24	0.13931
1585.2	0.13903
1586.16	0.1393
1587.13	0.13954
1588.09	0.13894
1589.06	0.13662
1590.02	0.13188
1590.98	0.1244
1591.95	0.11448
1592.91	0.10287
1593.88	0.09061
1594.84	0.07868
1595.81	0.06781
1596.77	0.05847
1597.73	0.05089
1598.7	0.04512
1599.66	0.04112
1600.63	0.03874
1601.59	0.03779
1602.56	0.03805
1603.52	0.0393
1604.48	0.04137
1605.45	0.04417
1606.41	0.04762
1607.38	0.05168
1608.34	0.05628
1609.31	0.06133
1610.27	0.06676
1611.23	0.07256
1612.2	0.07883
1613.16	0.08581
1614.13	0.09382
1615.09	0.10318
1616.06	0.11398
1617.02	0.12595
1617.98	0.13835
1618.95	0.1502
1619.91	0.16049
1620.88	0.16846
1621.84	0.17357
1622.81	0.17551
1623.77	0.17409
1624.73	0.1693
1625.7	0.16141
1626.66	0.15106
1627.63	0.13918
1628.59	0.12673
1629.56	0.11447
1630.52	0.10281
1631.48	0.09186
1632.45	0.08146
1633.41	0.07134
1634.38	0.06128
1635.34	0.05145
1636.3	0.04246
1637.27	0.03504
1638.23	0.02959
1639.2	0.02596
1640.16	0.02369
1641.12	0.02229
1642.09	0.02137
1643.05	0.02062
1644.02	0.01983
1644.98	0.0189
1645.95	0.01783
1646.91	0.01672
1647.88	0.01572
1648.84	0.01492
1649.8	0.01424
1650.77	0.01353
1651.73	0.01259
1652.7	0.01138
1653.66	0.01004
1654.62	0.00882
1655.59	0.00788
1656.55	0.00723
1657.52	0.00678
1658.48	0.0064
1659.45	0.00601
1660.41	0.00556
1661.37	0.00504
1662.34	0.00451
1663.3	0.00401
1664.27	0.0036
1665.23	0.00328
1666.2	0.00301
1667.16	0.00273
1668.12	0.00241
1669.09	0.00202
1670.05	0.00161
1671.02	0.00124
1671.98	0.000947749
1672.94	0.000740905
1673.91	0.000586711
1674.87	0.000444043
1675.84	0.000292219
1676.8	0.000140035
1677.77	1.56807e-05
1678.73	-5.2187e-05
1679.69	-5.06012e-05
1680.66	8.10456e-06
1681.62	8.63903e-05
1682.59	0.000134993
1683.55	0.000120408
1684.52	5.60942e-05
1685.48	0
1686.44	-0.000150021
1687.41	-0.000221691
1688.37	-0.000244273
1689.34	-0.000260724
1690.3	-0.000304235
1691.27	-0.000389036
1692.23	-0.000510857
1693.19	-0.000651728
1694.16	-0.0007894
1695.12	-0.0009089
1696.09	-0.00101
1697.05	-0.00113
1698.02	-0.0013
1698.98	-0.00154
1699.94	-0.00179
1700.91	-0.00201
1701.87	-0.00213
1702.84	-0.00215
1703.8	-0.0021
1704.77	-0.00202
1705.73	-0.00195
1706.69	-0.00189
1707.66	-0.00184
1708.62	-0.00179
1709.59	-0.00172
1710.55	-0.00163
1711.52	-0.00152
1712.48	-0.00141
1713.44	-0.00134
1714.41	-0.00131
1715.37	-0.00135
1716.34	-0.00143
1717.3	-0.00153
1718.26	-0.00162
1719.23	-0.00168
1720.19	-0.00174
1721.16	-0.0018
1722.12	-0.00187
1723.09	-0.00194
1724.05	-0.002
1725.01	-0.00204
1725.98	-0.00206
1726.94	-0.00205
1727.91	-0.00203
1728.87	-0.00203
1729.84	-0.00205
1730.8	-0.00209
1731.76	-0.00214
1732.73	-0.00217
1733.69	-0.00218
1734.66	-0.00216
1735.62	-0.00213
1736.59	-0.00212
1737.55	-0.00213
1738.51	-0.00215
1739.48	-0.00216
1740.44	-0.00216
1741.41	-0.00213
1742.37	-0.00208
1743.33	-0.00203
1744.3	-0.002
1745.26	-0.002
1746.23	-0.00202
1747.19	-0.00204
1748.15	-0.00203
1749.12	-0.002
1750.08	-0.00193
1751.05	-0.00186
1752.01	-0.0018
1752.98	-0.00176
1753.94	-0.00173
1754.9	-0.0017
1755.87	-0.00166
1756.83	-0.00159
1757.8	-0.00151
1758.76	-0.00144
1759.73	-0.00138
1760.69	-0.00134
1761.65	-0.00132
1762.62	-0.00131
1763.58	-0.00128
1764.55	-0.00124
1765.51	-0.00118
1766.48	-0.00112
1767.44	-0.00107
1768.4	-0.00103
1769.37	-0.001
1770.33	-0.000980432
1771.3	-0.000950073
1772.26	-0.000906284
1773.22	-0.000856506
1774.19	-0.000815286
1775.15	-0.000792997
1776.12	-0.000789379
1777.08	-0.00079514
1778.05	-0.00079663
1779.01	-0.000783241
1779.97	-0.000751683
1780.94	-0.000707664
1781.9	-0.000663384
1782.87	-0.000631195
1783.83	-0.000616187
1784.8	-0.000614558
1785.76	-0.00061585
1786.72	-0.0006098
1787.69	-0.000590711
1788.65	-0.000560872
1789.62	-0.000528834
1790.58	-0.000505194
1791.55	-0.000496365
1792.51	-0.000499866
1793.47	-0.000504808
1794.44	-0.000500548
1795.4	-0.000482829
1796.37	-0.000457001
1797.33	-0.000433572
1798.3	-0.000421932
1799.26	-0.000424663
1800.22	-0.000436245
1801.19	-0.000445576
1802.15	-0.000442497
1803.12	-0.000423787
1804.08	-0.000394549
1805.05	-0.00036532
1806.01	-0.000345701
1806.97	-0.000340022
1807.94	-0.000345463
1808.9	-0.000353854
1809.87	-0.000357186
1810.83	-0.000351376
1811.8	-0.000339187
1812.76	-0.000328008
1813.72	-0.00032454
1814.69	-0.00032921
1815.65	-0.000335201
1816.62	-0.000332152
1817.58	-0.000310904
1818.54	-0.000269165
1819.51	-0.000213715
1820.47	-0.000157407
1821.44	-0.000113818
1822.4	-9.09892e-05
1823.37	-8.79093e-05
1824.33	-9.51707e-05
1825.29	-0.000101172
1826.26	-9.83733e-05
1827.22	-8.74434e-05
1828.19	-7.72548e-05
1829.15	-7.81161e-05
1830.12	-9.37475e-05
1831.08	-0.000118399
1832.04	-0.000140229
1833.01	-0.00014867
1833.97	-0.000140092
1834.94	-0.000119423
1835.9	-9.6993e-05
1836.87	-8.24544e-05
1837.83	-8.03357e-05
1838.79	-8.8405e-05
1839.76	-9.87331e-05
1840.72	-0.000102487
1841.69	-9.53848e-05
1842.65	-8.03992e-05
1843.62	-6.80852e-05
1844.58	-6.91186e-05
1845.54	-8.71929e-05
1846.51	-0.000114696
1847.47	-0.000137661
1848.44	-0.00014434
1849.4	-0.000131016
1850.36	-0.000104092
1851.33	-7.44927e-05
1852.29	-5.29158e-05
1853.26	-4.41152e-05
1854.22	-4.56575e-05
1855.18	-4.92048e-05
1856.15	-4.65069e-05
1857.11	-3.36133e-05
1858.08	-1.37916e-05
1859.04	3.80204e-06
1860.01	1.02347e-05
1860.97	2.35661e-06
1861.93	-1.53337e-05
1862.9	-3.25981e-05
1863.86	-3.88104e-05
1864.83	-2.77215e-05
1865.79	-2.35885e-06
1866.76	2.61738e-05
1867.72	4.38285e-05
1868.68	4.15014e-05
1869.65	2.2001e-05
1870.61	-1.7563e-06
1871.58	-1.62726e-05
1872.54	-1.49357e-05
1873.51	-6.4508e-07
1874.47	1.78546e-05
1875.43	3.09632e-05
1876.4	3.39589e-05
1877.36	2.88618e-05
1878.33	2.32435e-05
1879.29	2.54791e-05
1880.26	4.05898e-05
1881.22	6.63067e-05
1882.18	9.55193e-05
1883.15	0.000119599
1884.11	0.000133915
1885.08	0.000139609
1886.04	0.000142599
1887.01	0.000148599
1887.97	0.000158847
1888.93	0.000167963
1889.9	0.000166297
1890.86	0.000145806
1891.83	0.00010538
1892.79	5.25231e-05
1893.76	0
1894.72	-2.77577e-05
1895.68	-4.04064e-05
1896.65	-4.40781e-05
1897.61	-5.11537e-05
1898.58	-7.30974e-05
1899.54	-0.000114657
1900.5	-0.000170709
1901.47	-0.000228893
1902.43	-0.000275382
1903.4	-0.000301635
1904.36	-0.000307356
1905.33	-0.000299688
1906.29	-0.000287913
1907.25	-0.000277426
1908.22	-0.000266996
1909.18	-0.00024957
1910.15	-0.000218886
1911.11	-0.000173766
1912.08	-0.000121473
1913.04	-7.46166e-05
1914	-4.50492e-05
1914.97	-3.75619e-05
1915.93	-4.83156e-05
1916.9	-6.57383e-05
1917.86	-7.6946e-05
1918.83	-7.40656e-05
1919.79	-5.86403e-05
1920.75	-3.915e-05
1921.72	-2.58677e-05
1922.68	-2.21133e-05
1923.65	-2.1811e-05
1924.61	-1.35177e-05
1925.57	1.39006e-05
1926.54	6.3289e-05
1927.5	0.000128431
1928.47	0.000195959
1929.43	0.000252307
1930.4	0.000290541
1931.36	0.0003132
1932.32	0.000329606
1933.29	0.00034989
1934.25	0.000378185
1935.22	0.000408481
1936.18	0.000428237
1937.14	0.000423265
1938.11	0.000386899
1939.07	0.000322042
1940.04	0.000241387
1941	0.000160342
1941.97	8.99601e-05
1942.93	3.16355e-05
1943.89	-2.25422e-05
1944.86	-8.27229e-05
1945.82	-0.000151166
1946.79	-0.00021941
1947.75	-0.000272845
1948.72	-0.000297903
1949.68	-0.000290656
1950.64	-0.000260016
1951.61	-0.000223438
1952.57	-0.000199695
1953.54	-0.00019757
1954.5	-0.000212604
1955.47	-0.000227876
1956.43	-0.000225018
1957.39	-0.000193167
1958.36	-0.00013697
1959.32	-7.3701e-05
1960.29	-2.44877e-05
1961.25	-2.42943e-06
1962.21	-5.76213e-06
1963.18	-1.92788e-05
1964.14	-2.31764e-05
1965.11	-4.64113e-06
1966.07	3.42522e-05
1967.04	7.76345e-05
1968	0.000104741
1968.96	0.000104176
1969.93	8.10825e-05
1970.89	5.44368e-05
1971.86	4.74522e-05
1972.82	7.73655e-05
1973.79	0.000145861
1974.75	0.000240952
1975.71	0.000344255
1976.68	0.000442457
1977.64	0.000531884
1978.61	0.000616243
1979.57	0.000699057
1980.54	0.000777905
1981.5	0.000842282
1982.46	0.000878837
1983.43	0.000878412
1984.39	0.000842898
1985.36	0.000785914
1986.32	0.000726784
1987.29	0.000683594
1988.25	0.000665075
1989.21	0.000667888
1990.18	0.000680642
1991.14	0.000691093
1992.11	0.00069455
1993.07	0.000694996
1994.04	0.000701568
1995	0.000719011
1995.96	0.000742606
1996.93	0.000757842
1997.89	0.000746962
1998.86	0.000697428
1999.82	0.000610991
2000.79	0.000504961
2001.75	0.00040648
2002.71	0.000341988
2003.68	0.000326176
2004.64	0.00035532
2005.61	0.000410697
2006.57	0.0004673
2007.53	0.000508454
2008.5	0.000530087
2009.46	0.000539849
2010.43	0.000549066
2011.39	0.000562225
2012.36	0.000573374
2013.32	0.000568938
2014.28	0.000535936
2015.25	0.000472965
2016.21	0.000391836
2017.18	0.000315395
2018.14	0.000265127
2019.11	0.000251536
2020.07	0.000268148
2021.03	0.000295817
2022	0.00031313
2022.96	0.00030796
2023.93	0.000280885
2024.89	0.000243817
2025.86	0.000210311
2026.82	0.000187904
2027.78	0.000173309
2028.75	0.000156763
2029.71	0.00012839
2030.68	8.96019e-05
2031.64	5.23367e-05
2032.6	3.69526e-05
2033.57	5.86837e-05
2034.53	0.000120846
2035.5	0.000211369
2036.46	0.000307401
2037.42	0.000386837
2038.39	0.000437352
2039.35	0.000459878
2040.32	0.000465236
2041.28	0.000465922
2042.25	0.000470914
2043.21	0.000481462
2044.17	0.000494273
2045.14	0.0005054
2046.1	0.000516355
2047.07	0.000533536
2048.03	0.000564501
2049	0.00061072
2049.96	0.000666056
2050.93	0.000716355
2051.89	0.000746617
2052.85	0.000745889
2053.82	0.000713565
2054.78	0.000658401
2055.75	0.000595341
2056.71	0.000538928
2057.67	0.000498064
2058.64	0.000474299
2059.6	0.000463374
2060.57	0.000458564
2061.53	0.000457049
2062.5	0.000459382
2063.46	0.00046848
2064.42	0.000485729
2065.39	0.000507442
2066.35	0.000525762
2067.32	0.000531961
2068.28	0.000520336
2069.24	0.000492581
2070.21	0.000457009
2071.17	0.000424884
2072.14	0.000404682
2073.1	0.000398121
2074.07	0.00039895
2075.03	0.000396811
2075.99	0.000381574
2076.96	0.000349932
2077.92	0.000305312
2078.89	0.000256818
2079.85	0.00021456
2080.82	0.000184816
2081.78	0.000167652
2082.74	0.000158832
2083.71	0.000152126
2084.67	0.00014329
2085.64	0.000131794
2086.6	0.000119457
2087.57	0.000108831
2088.53	0.000100072
2089.49	9.04505e-05
2090.46	7.62358e-05
2091.42	5.48502e-05
2092.39	2.83145e-05
2093.35	2.2118e-06
2094.32	-1.52949e-05
2095.28	-1.82875e-05
2096.24	-5.7382e-06
2097.21	1.72821e-05
2098.17	4.09794e-05
2099.14	5.65197e-05
2100.1	5.80221e-05
2101.07	4.59034e-05
2102.03	2.46187e-05
2102.99	0
2103.96	-7.14264e-06
2104.92	-1.2757e-05
2105.89	-1.75023e-05
2106.85	-2.30146e-05
2107.81	-2.7792e-05
2108.78	-2.85266e-05
2109.74	-2.11269e-05
2110.71	-4.48428e-06
2111.67	1.77334e-05
2112.64	3.82617e-05
2113.6	4.73434e-05
2114.56	3.77731e-05
2115.53	7.38074e-06
2116.49	-3.98239e-05
2117.46	-9.63082e-05
2118.42	-0.000154293
2119.39	-0.000209406
2120.35	-0.000262176
2121.31	-0.000316618
2122.28	-0.000378095
2123.24	-0.000448843
2124.21	-0.000527582
2125.17	-0.000609723
2126.14	-0.000691222
2127.1	-0.000770247
2128.06	-0.000848601
2129.03	-0.000930507
2129.99	-0.00102
2130.96	-0.00111
2131.92	-0.0012
2132.89	-0.00127
2133.85	-0.00132
2134.81	-0.00134
2135.78	-0.00134
2136.74	-0.00132
2137.71	-0.00131
2138.67	-0.00131
2139.63	-0.00132
2140.6	-0.00135
2141.56	-0.00138
2142.53	-0.00141
2143.49	-0.00143
2144.46	-0.00146
2145.42	-0.00151
2146.38	-0.00158
2147.35	-0.00166
2148.31	-0.00177
2149.28	-0.00188
2150.24	-0.002
2151.2	-0.00213
2152.17	-0.00227
2153.13	-0.00242
2154.1	-0.00256
2155.06	-0.00267
2156.03	-0.00272
2156.99	-0.00269
2157.95	-0.00256
2158.92	-0.00235
2159.88	-0.00213
2160.85	-0.00192
2161.81	-0.00177
2162.78	-0.00168
2163.74	-0.00164
2164.7	-0.00164
2165.67	-0.00164
2166.63	-0.00164
2167.6	-0.00164
2168.56	-0.00164
2169.53	-0.00164
2170.49	-0.00164
2171.45	-0.00164
2172.42	-0.00162
2173.38	-0.00159
2174.35	-0.00155
2175.31	-0.00151
2176.28	-0.00149
2177.24	-0.00149
2178.2	-0.00151
2179.17	-0.00153
2180.13	-0.00155
2181.1	-0.00155
2182.06	-0.00154
2183.03	-0.00152
2183.99	-0.0015
2184.95	-0.00149
2185.92	-0.00148
2186.88	-0.00148
2187.85	-0.00146
2188.81	-0.00144
2189.77	-0.0014
2190.74	-0.00135
2191.7	-0.00131
2192.67	-0.00128
2193.63	-0.00126
2194.6	-0.00124
2195.56	-0.00123
2196.52	-0.0012
2197.49	-0.00118
2198.45	-0.00115
2199.42	-0.00113
2200.38	-0.00111
2201.34	-0.0011
2202.31	-0.00109
2203.27	-0.00108
2204.24	-0.00107
2205.2	-0.00104
2206.17	-0.00102
2207.13	-0.000990375
2208.09	-0.000966465
2209.06	-0.000942149
2210.02	-0.000914308
2210.99	-0.000881028
2211.95	-0.000843858
2212.92	-0.00080812
2213.88	-0.000780016
2214.84	-0.000763904
2215.81	-0.000758911
2216.77	-0.00075999
2217.74	-0.000760196
2218.7	-0.000754265
2219.67	-0.000741014
2220.63	-0.00072542
2221.59	-0.000714215
2222.56	-0.000713572
2223.52	-0.000725941
2224.49	-0.000748097
2225.45	-0.000773647
2226.41	-0.00079658
2227.38	-0.000813577
2228.34	-0.000825536
2229.31	-0.000835287
2230.27	-0.000846279
2231.24	-0.000857739
2232.2	-0.000869226
2233.16	-0.000876023
2234.13	-0.000875705
2235.09	-0.00086995
2236.06	-0.000866301
2237.02	-0.000873159
2237.99	-0.000897468
2238.95	-0.000938721
2239.91	-0.000989834
2240.88	-0.00104
2241.84	-0.00107
2242.81	-0.00108
2243.77	-0.00107
2244.74	-0.00105
2245.7	-0.00101
2246.66	-0.000983244
2247.63	-0.000955147
2248.59	-0.000926633
2249.56	-0.00089241
2250.52	-0.000848538
2251.49	-0.000795652
2252.45	-0.000737638
2253.41	-0.000680555
2254.38	-0.000628432
2255.34	-0.000582243
2256.31	-0.000540139
2257.27	-0.000498165
2258.24	-0.000454195
2259.2	-0.000408533
2260.16	-0.000363659
2261.13	-0.000323156
2262.09	-0.000288463
2263.06	-0.000258946
2264.02	-0.000231806
2264.99	-0.000204632
2265.95	-0.000177182
2266.91	-0.000152082
2267.88	-0.000134083
2268.84	-0.000127492
2269.81	-0.000133737
2270.77	-0.000149988
2271.73	-0.000170953
2272.7	-0.000189763
2273.66	-0.000201761
2274.63	-0.000205208
2275.59	-0.00020158
2276.55	-0.000193737
2277.52	-0.000183931
2278.48	-0.000172612
2279.45	-0.000158424
2280.41	-0.000139987
2281.38	-0.000116387
2282.34	-8.87965e-05
2283.3	-5.98228e-05
2284.27	-3.23602e-05
2285.23	-8.39852e-06
2286.2	1.14938e-05
2287.16	2.79445e-05
2288.13	4.15992e-05
2289.09	5.25238e-05
2290.05	6.01522e-05
2291.02	6.29849e-05
2291.98	5.99805e-05
2292.95	5.13092e-05
2293.91	3.84936e-05
2294.88	2.41872e-05
2295.84	1.07249e-05
2296.8	-2.40439e-07
2297.77	-8.97008e-06
2298.73	-1.67274e-05
2299.7	-2.56307e-05
2300.66	-3.64921e-05
2301.62	-4.91414e-05
2302.59	-6.24931e-05
2303.55	-7.45344e-05
2304.52	-8.36707e-05
2305.48	-8.89591e-05
2306.45	-8.99507e-05
2307.41	-8.6389e-05
2308.38	-7.79284e-05
2309.34	-6.39607e-05
2310.3	-4.48143e-05
2311.27	-2.23597e-05
2312.23	0
2313.2	2.17971e-05
2314.16	3.5296e-05
2315.12	3.85831e-05
2316.09	3.42662e-05
2317.05	2.83622e-05
2318.02	2.88582e-05
2318.98	4.36082e-05
2319.95	7.72553e-05
2320.91	0.000128525
2321.88	0.000191486
2322.84	0.000256448
2323.8	0.00031581
2324.77	0.000364227
2325.73	0.000399592
[truncated: 1,737 more rows]

## Sheet: Figure 1d
Sb(SU)2Cl3
2.00657	3630
2.0197	3374
2.03283	3426
2.04596	3361
2.05909	3424
2.07222	3361
2.08535	3334
2.09848	3222
2.11161	3318
2.12474	3240
2.13787	3148
2.151	3087
2.16413	3120
2.17726	3027
2.19039	3111
2.20352	3011
2.21665	3014
2.22978	2953
2.24291	2758
2.25604	2768
2.26917	2638
2.2823	2829
2.29543	2726
2.30856	2669
2.32169	2548
2.33482	2536
2.34795	2509
2.36108	2498
2.37421	2643
2.38734	2613
2.40047	2597
2.4136	2493
2.42673	2588
2.43986	2531
2.45299	2581
2.46613	2739
2.47926	2797
2.49239	2991
2.50552	2986
2.51865	3192
2.53178	3254
2.54491	3419
2.55804	3704
2.57117	3949
2.5843	4288
2.59743	4658
2.61056	5240
2.62369	5714
2.63682	6348
2.64995	6947
2.66308	7504
2.67621	8131
2.68934	8471
2.70247	8947
2.7156	9215
2.72873	8933
2.74186	8469
2.75499	7301
2.76812	5706
2.78125	4445
2.79438	3315
2.80751	2698
2.82064	2244
2.83377	1887
2.8469	1728
2.86003	1565
2.87316	1455
2.88629	1358
2.89942	1352
2.91255	1325
2.92568	1227
2.93882	1229
2.95195	1153
2.96508	1092
2.97821	1086
2.99134	1069
3.00447	988
3.0176	1020
3.03073	1016
3.04386	1013
3.05699	968
3.07012	899
3.08325	870
3.09638	933
3.10951	909
3.12264	860
3.13577	880
3.1489	874
3.16203	798
3.17516	836
3.18829	840
3.20142	745
3.21455	803
3.22768	774
3.24081	832
3.25394	805
3.26707	748
3.2802	794
3.29333	769
3.30646	718
3.31959	757
3.33272	776
3.34585	758
3.35898	713
3.37211	770
3.38524	776
3.39838	691
3.41151	711
3.42464	728
3.43777	733
3.4509	649
3.46403	652
3.47716	670
3.49029	689
3.50342	707
3.51655	686
3.52968	662
3.54281	627
3.55594	663
3.56907	609
3.5822	613
3.59533	584
3.60846	666
3.62159	651
3.63472	622
3.64785	598
3.66098	566
3.67411	544
3.68724	548
3.70037	544
3.7135	580
3.72663	595
3.73976	546
3.75289	525
3.76602	513
3.77915	538
3.79228	488
3.80541	492
3.81854	468
3.83167	503
3.8448	508
3.85793	478
3.87107	496
3.8842	451
3.89733	456
3.91046	491
3.92359	484
3.93672	445
3.94985	450
3.96298	462
3.97611	471
3.98924	467
4.00237	474
4.0155	446
4.02863	454
4.04176	466
4.05489	454
4.06802	459
4.08115	448
4.09428	460
4.10741	476
4.12054	464
4.13367	444
4.1468	456
4.15993	441
4.17306	457
4.18619	428
4.19932	490
4.21245	435
4.22558	466
4.23871	443
4.25184	451
4.26497	415
4.2781	452
4.29123	408
4.30436	402
4.31749	445
4.33063	469
4.34376	433
4.35689	441
4.37002	422
4.38315	375
4.39628	423
4.40941	444
4.42254	414
4.43567	420
4.4488	395
4.46193	451
4.47506	446
4.48819	446
4.50132	439
4.51445	409
4.52758	424
4.54071	416
4.55384	449
4.56697	433
4.5801	403
4.59323	398
4.60636	430
4.61949	429
4.63262	423
4.64575	392
4.65888	466
4.67201	419
4.68514	424
4.69827	419
4.7114	443
4.72453	427
4.73766	409
4.75079	472
4.76392	403
4.77705	444
4.79019	409
4.80332	417
4.81645	411
4.82958	423
4.84271	401
4.85584	443
4.86897	368
4.8821	419
4.89523	420
4.90836	432
4.92149	428
4.93462	371
4.94775	448
4.96088	412
4.97401	414
4.98714	439
5.00027	436
5.0134	423
5.02653	415
5.03966	415
5.05279	408
5.06592	444
5.07905	422
5.09218	413
5.10531	425
5.11844	429
5.13157	409
5.1447	418
5.15783	400
5.17096	372
5.18409	403
5.19722	395
5.21035	428
5.22348	402
5.23661	401
5.24974	410
5.26288	401
5.27601	415
5.28914	415
5.30227	390
5.3154	387
5.32853	383
5.34166	402
5.35479	405
5.36792	418
5.38105	420
5.39418	365
5.40731	409
5.42044	408
5.43357	410
5.4467	381
5.45983	383
5.47296	408
5.48609	408
5.49922	392
5.51235	380
5.52548	371
5.53861	401
5.55174	401
5.56487	394
5.578	406
5.59113	403
5.60426	429
5.61739	391
5.63052	396
5.64365	383
5.65678	380
5.66991	377
5.68304	336
5.69617	345
5.7093	390
5.72244	366
5.73557	349
5.7487	351
5.76183	353
5.77496	343
5.78809	363
5.80122	329
5.81435	337
5.82748	349
5.84061	342
5.85374	368
5.86687	354
5.88	350
5.89313	334
5.90626	320
5.91939	337
5.93252	350
5.94565	331
5.95878	368
5.97191	335
5.98504	325
5.99817	344
6.0113	377
6.02443	355
6.03756	343
6.05069	336
6.06382	347
6.07695	309
6.09008	346
6.10321	333
6.11634	355
6.12947	318
6.1426	346
6.15573	315
6.16886	334
6.182	333
6.19513	323
6.20826	339
6.22139	319
6.23452	318
6.24765	316
6.26078	355
6.27391	346
6.28704	339
6.30017	335
6.3133	356
6.32643	313
6.33956	326
6.35269	294
6.36582	323
6.37895	348
6.39208	379
6.40521	341
6.41834	322
6.43147	345
6.4446	321
6.45773	344
6.47086	331
6.48399	319
6.49712	316
6.51025	364
6.52338	314
6.53651	345
6.54964	321
6.56277	332
6.5759	310
6.58903	317
6.60216	319
6.61529	296
6.62842	320
6.64155	323
6.65469	313
6.66782	337
6.68095	327
6.69408	331
6.70721	310
6.72034	338
6.73347	321
6.7466	346
6.75973	338
6.77286	311
6.78599	355
6.79912	307
6.81225	335
6.82538	275
6.83851	315
6.85164	329
6.86477	277
6.8779	335
6.89103	314
6.90416	323
6.91729	295
6.93042	321
6.94355	326
6.95668	309
6.96981	344
6.98294	310
6.99607	285
7.0092	294
7.02233	327
7.03546	334
7.04859	294
7.06172	322
7.07485	297
7.08798	315
7.10111	300
7.11425	325
7.12738	334
7.14051	296
7.15364	318
7.16677	325
7.1799	301
7.19303	308
7.20616	324
7.21929	323
7.23242	326
7.24555	279
7.25868	307
7.27181	316
7.28494	308
7.29807	280
7.3112	334
7.32433	313
7.33746	304
7.35059	307
7.36372	293
7.37685	298
7.38998	316
7.40311	294
7.41624	282
7.42937	304
7.4425	297
7.45563	312
7.46876	313
7.48189	289
7.49502	292
7.50815	280
7.52128	304
7.53441	294
7.54754	307
7.56067	302
7.5738	291
7.58694	298
7.60007	308
7.6132	301
7.62633	287
7.63946	303
7.65259	308
7.66572	268
7.67885	286
7.69198	270
7.70511	263
7.71824	295
7.73137	312
7.7445	296
7.75763	310
7.77076	324
7.78389	277
7.79702	274
7.81015	292
7.82328	293
7.83641	331
7.84954	262
7.86267	298
7.8758	295
7.88893	325
7.90206	306
7.91519	316
7.92832	300
7.94145	314
7.95458	311
7.96771	260
7.98084	311
7.99397	304
8.0071	298
8.02023	297
8.03336	281
8.0465	298
8.05963	292
8.07276	306
8.08589	244
8.09902	310
8.11215	297
8.12528	268
8.13841	283
8.15154	316
8.16467	267
8.1778	306
8.19093	278
8.20406	308
8.21719	281
8.23032	290
8.24345	267
8.25658	287
8.26971	293
8.28284	274
8.29597	279
8.3091	306
8.32223	293
8.33536	304
8.34849	320
8.36162	282
8.37475	286
8.38788	273
8.40101	302
8.41414	283
8.42727	288
8.4404	290
8.45353	318
8.46666	259
8.47979	289
8.49292	247
8.50606	268
8.51919	295
8.53232	293
8.54545	293
8.55858	317
8.57171	293
8.58484	292
8.59797	288
8.6111	274
8.62423	296
8.63736	304
8.65049	233
8.66362	299
8.67675	280
8.68988	297
8.70301	272
8.71614	288
8.72927	317
8.7424	295
8.75553	300
8.76866	299
8.78179	259
8.79492	286
8.80805	294
8.82118	285
8.83431	286
8.84744	292
8.86057	277
8.8737	298
8.88683	293
8.89996	279
8.91309	287
8.92622	247
8.93935	266
8.95248	221
8.96561	277
8.97875	279
8.99188	307
9.00501	305
9.01814	285
9.03127	260
9.0444	286
9.05753	287
9.07066	269
9.08379	326
9.09692	274
9.11005	299
9.12318	287
9.13631	263
9.14944	284
9.16257	281
9.1757	294
9.18883	297
9.20196	301
9.21509	309
9.22822	301
9.24135	307
9.25448	314
9.26761	290
9.28074	293
9.29387	296
9.307	293
9.32013	317
9.33326	283
9.34639	318
9.35952	264
9.37265	306
9.38578	320
9.39891	336
9.41204	333
9.42517	322
9.43831	332
9.45144	341
9.46457	311
9.4777	323
9.49083	327
9.50396	349
9.51709	342
9.53022	361
9.54335	398
9.55648	342
9.56961	355
9.58274	383
9.59587	425
9.609	397
9.62213	372
9.63526	421
9.64839	395
9.66152	451
9.67465	481
9.68778	440
9.70091	411
9.71404	484
9.72717	484
9.7403	503
9.75343	489
9.76656	503
9.77969	540
9.79282	557
9.80595	602
9.81908	545
9.83221	639
9.84534	659
9.85847	715
9.8716	759
9.88473	764
9.89787	850
9.911	838
9.92413	898
9.93726	902
9.95039	979
9.96352	1038
9.97665	989
9.98978	1067
10.0029	1154
10.016	1109
10.0292	1181
10.0423	1067
10.0554	1075
10.0686	973
10.0817	973
10.0948	906
10.108	785
10.1211	770
10.1342	776
10.1473	790
10.1605	685
10.1736	600
10.1867	523
10.1999	415
10.213	397
10.2261	318
10.2393	323
10.2524	299
10.2655	292
10.2786	305
10.2918	306
10.3049	282
10.318	293
10.3312	293
10.3443	298
10.3574	308
10.3706	314
10.3837	300
10.3968	319
10.41	303
10.4231	327
10.4362	292
10.4493	309
10.4625	342
10.4756	328
10.4887	337
10.5019	355
10.515	343
10.5281	363
10.5412	363
10.5544	399
10.5675	344
10.5806	393
10.5938	364
10.6069	351
10.62	346
10.6332	325
10.6463	278
10.6594	298
10.6725	287
10.6857	304
10.6988	315
10.7119	301
10.7251	275
10.7382	267
10.7513	268
10.7645	263
10.7776	276
10.7907	279
10.8039	300
10.817	282
10.8301	265
10.8432	280
10.8564	279
10.8695	294
10.8826	316
10.8958	242
10.9089	298
10.922	268
10.9352	299
10.9483	282
10.9614	303
10.9746	304
10.9877	300
11.0008	287
11.0139	299
11.0271	288
11.0402	273
11.0533	261
11.0665	298
11.0796	303
11.0927	275
11.1059	283
11.119	247
11.1321	229
11.1452	288
11.1584	259
11.1715	239
11.1846	263
11.1978	224
11.2109	227
11.224	239
11.2371	281
11.2503	226
11.2634	235
11.2765	242
11.2897	249
11.3028	207
11.3159	257
11.3291	239
11.3422	298
11.3553	240
11.3685	233
11.3816	241
11.3947	245
11.4078	261
11.421	247
11.4341	260
11.4472	258
11.4604	264
11.4735	235
11.4866	257
11.4998	246
11.5129	271
11.526	278
11.5391	284
11.5523	275
11.5654	265
11.5785	298
11.5917	262
11.6048	287
11.6179	285
11.6311	298
11.6442	302
11.6573	286
11.6705	310
11.6836	302
11.6967	289
11.7098	326
11.723	345
11.7361	300
11.7492	306
11.7624	343
11.7755	325
11.7886	330
11.8018	294
11.8149	312
11.828	377
11.8412	338
11.8543	365
11.8674	381
11.8805	355
11.8937	378
11.9068	353
11.9199	368
11.9331	392
11.9462	367
11.9593	346
11.9725	382
11.9856	395
11.9987	408
12.0118	409
12.025	416
12.0381	461
12.0512	470
12.0644	448
12.0775	454
12.0906	536
12.1037	594
12.1169	613
12.13	642
12.1431	646
12.1563	667
12.1694	744
12.1825	741
12.1957	811
12.2088	819
12.2219	843
12.2351	901
12.2482	854
12.2613	822
12.2744	851
12.2876	801
12.3007	731
12.3138	612
12.327	570
12.3401	475
12.3532	385
12.3664	305
12.3795	275
12.3926	270
12.4057	236
12.4189	213
12.432	241
12.4451	260
12.4583	247
12.4714	205
12.4845	206
12.4977	229
12.5108	205
12.5239	225
12.5371	219
12.5502	198
12.5633	224
12.5764	219
12.5896	223
12.6027	227
12.6158	220
12.629	214
12.6421	224
12.6552	219
12.6684	190
12.6815	206
12.6946	210
12.7078	213
12.7209	235
12.734	211
12.7471	207
12.7603	221
12.7734	218
12.7865	207
12.7997	230
12.8128	231
12.8259	210
12.8391	226
12.8522	197
12.8653	226
12.8784	213
12.8916	202
12.9047	232
12.9178	202
12.931	230
12.9441	200
12.9572	206
12.9703	211
12.9835	236
12.9966	191
13.0097	202
13.0229	194
13.036	230
13.0491	199
13.0623	202
13.0754	195
13.0885	215
13.1016	181
13.1148	206
13.1279	204
13.141	215
13.1542	225
13.1673	229
13.1804	215
13.1936	216
13.2067	221
13.2198	229
13.233	206
13.2461	194
13.2592	205
13.2723	185
13.2855	195
13.2986	213
13.3117	211
13.3249	196
13.338	198
13.3511	242
13.3643	227
13.3774	182
13.3905	236
13.4037	189
13.4168	214
13.4299	212
13.443	244
13.4562	196
13.4693	221
13.4824	233
13.4956	233
13.5087	206
13.5218	200
13.535	212
13.5481	207
13.5612	243
13.5743	197
13.5875	239
13.6006	238
13.6137	228
13.6269	244
13.64	240
13.6531	224
13.6663	256
13.6794	228
13.6925	272
13.7057	288
13.7188	223
13.7319	247
13.745	298
13.7582	292
13.7713	273
13.7844	279
13.7976	280
13.8107	272
13.8238	307
13.8369	304
13.8501	317
13.8632	358
13.8763	329
13.8895	321
13.9026	342
13.9157	371
13.9289	402
13.942	414
13.9551	455
13.9682	458
13.9814	474
13.9945	503
14.0076	516
14.0208	561
14.0339	564
14.047	559
14.0602	573
14.0733	600
14.0864	584
14.0996	556
14.1127	531
14.1258	486
14.1389	428
14.1521	414
14.1652	303
14.1783	290
14.1915	257
14.2046	236
14.2177	249
14.2309	218
14.244	196
14.2571	249
14.2703	243
14.2834	227
14.2965	209
14.3096	218
14.3228	222
14.3359	224
14.349	218
14.3622	256
14.3753	248
14.3884	212
14.4016	239
14.4147	242
14.4278	231
14.4409	257
14.4541	261
14.4672	265
14.4803	259
14.4935	282
14.5066	276
14.5197	275
14.5328	261
14.546	331
14.5591	321
14.5723	309
14.5854	314
14.5985	366
14.6116	371
14.6248	316
14.6379	346
14.651	355
14.6642	471
14.6773	420
14.6904	421
14.7035	458
14.7167	479
14.7298	482
14.7429	554
14.7561	566
14.7692	600
14.7823	647
14.7955	722
14.8086	792
14.8217	843
14.8348	911
14.848	997
14.8611	1157
14.8742	1168
14.8874	1291
14.9005	1330
14.9136	1348
14.9268	1448
14.9399	1413
14.953	1445
14.9662	1385
14.9793	1244
14.9924	1225
15.0055	1048
15.0187	847
15.0318	624
15.0449	546
15.0581	413
15.0712	351
15.0843	281
15.0975	285
15.1106	230
15.1237	262
15.1369	256
15.15	249
15.1631	241
15.1762	265
15.1894	246
15.2025	262
15.2156	238
15.2288	225
15.2419	205
15.255	220
15.2682	245
15.2813	245
15.2944	277
15.3075	233
15.3207	223
15.3338	226
15.3469	222
15.3601	235
15.3732	244
15.3863	212
15.3994	238
15.4126	240
15.4257	262
15.4388	220
15.452	281
15.4651	266
15.4782	293
15.4914	285
15.5045	291
15.5176	324
15.5308	335
15.5439	287
15.557	330
15.5701	332
15.5833	361
15.5964	349
15.6095	335
15.6227	404
15.6358	410
15.6489	474
15.6621	497
15.6752	473
15.6883	553
15.7014	598
15.7146	632
15.7277	700
15.7408	769
15.754	845
15.7671	887
15.7802	955
15.7934	997
15.8065	945
15.8196	1014
15.8328	1004
15.8459	975
15.859	840
15.8721	767
15.8853	691
15.8984	575
15.9115	466
15.9247	388
15.9378	279
15.9509	282
15.9641	256
15.9772	207
15.9903	188
16.0035	171
16.0166	190
16.0297	178
16.0428	185
16.056	181
16.0691	200
16.0822	173
16.0954	168
16.1085	144
16.1216	186
16.1348	159
16.1479	159
16.161	208
16.1741	170
16.1873	198
16.2004	160
16.2135	182
16.2267	175
16.2398	169
16.2529	172
16.266	169
16.2792	188
16.2923	193
16.3054	176
16.3186	176
16.3317	176
16.3448	172
16.358	170
16.3711	176
16.3842	168
16.3973	164
16.4105	170
16.4236	179
16.4367	171
16.4499	201
16.463	189
16.4761	189
16.4893	212
16.5024	185
16.5155	198
16.5287	195
16.5418	190
16.5549	180
16.568	193
16.5812	158
16.5943	168
16.6074	167
16.6206	179
16.6337	173
16.6468	155
16.66	159
16.6731	166
16.6862	154
16.6993	129
16.7125	151
16.7256	166
16.7387	162
16.7519	156
16.765	134
16.7781	132
16.7913	124
16.8044	157
16.8175	153
16.8306	144
16.8438	172
16.8569	187
16.87	141
16.8832	144
16.8963	149
16.9094	146
16.9226	145
16.9357	163
16.9488	176
16.962	134
16.9751	165
16.9882	148
17.0013	157
17.0145	177
17.0276	155
17.0407	156
17.0539	150
17.067	144
17.0801	165
17.0933	150
17.1064	156
17.1195	158
17.1327	127
17.1458	138
17.1589	174
17.172	140
17.1852	134
17.1983	142
17.2114	148
17.2246	136
17.2377	149
17.2508	114
17.264	131
17.2771	169
17.2902	148
17.3033	159
17.3165	149
17.3296	152
17.3427	162
17.3559	133
17.369	147
17.3821	142
17.3953	167
17.4084	127
17.4215	131
17.4347	151
17.4478	154
17.4609	134
17.474	142
17.4872	160
17.5003	153
17.5134	155
17.5266	151
17.5397	148
17.5528	149
17.566	157
17.5791	161
17.5922	162
17.6053	151
17.6185	162
17.6316	138
17.6447	130
17.6579	146
17.671	152
17.6841	176
17.6973	165
17.7104	165
17.7235	171
17.7366	145
17.7498	145
17.7629	164
17.776	129
17.7892	147
17.8023	160
17.8154	150
17.8286	169
17.8417	169
17.8548	145
17.868	141
17.8811	167
17.8942	138
17.9073	147
17.9205	167
17.9336	149
17.9467	137
17.9599	170
17.973	143
17.9861	126
17.9992	180
18.0124	165
18.0255	166
18.0386	145
18.0518	126
18.0649	162
18.078	148
18.0912	145
18.1043	160
18.1174	121
18.1305	151
18.1437	151
18.1568	150
18.1699	146
18.1831	148
18.1962	130
18.2093	122
18.2225	136
18.2356	123
18.2487	145
18.2619	162
18.275	139
18.2881	135
18.3012	140
18.3144	141
18.3275	154
18.3406	133
18.3538	140
18.3669	144
18.38	139
18.3932	136
18.4063	142
18.4194	159
18.4325	127
18.4457	143
18.4588	139
18.4719	122
18.4851	141
18.4982	135
18.5113	135
18.5245	160
18.5376	130
18.5507	161
18.5638	133
18.577	163
18.5901	151
18.6032	143
18.6164	143
18.6295	131
18.6426	137
18.6558	156
18.6689	150
18.682	141
18.6952	169
18.7083	139
18.7214	171
18.7345	154
18.7477	164
18.7608	167
18.7739	173
18.7871	172
18.8002	153
18.8133	154
18.8265	171
18.8396	137
18.8527	134
18.8658	168
18.879	144
18.8921	162
18.9052	149
18.9184	161
18.9315	146
18.9446	170
18.9578	174
18.9709	169
18.984	191
18.9972	194
19.0103	149
19.0234	183
19.0365	207
19.0497	217
19.0628	200
19.0759	213
19.0891	241
19.1022	234
19.1153	282
19.1285	285
19.1416	284
19.1547	337
19.1678	355
19.181	420
19.1941	398
19.2072	441
19.2204	461
19.2335	438
19.2466	423
19.2598	468
19.2729	406
19.286	391
19.2992	354
19.3123	278
19.3254	240
19.3385	224
19.3517	200
19.3648	162
19.3779	166
19.3911	169
19.4042	193
19.4173	144
19.4305	167
19.4436	175
19.4567	183
19.4698	171
19.483	175
19.4961	157
19.5092	171
19.5224	158
19.5355	147
19.5486	149
19.5617	136
19.5749	171
19.588	149
19.6011	169
19.6143	158
19.6274	149
19.6405	160
19.6537	158
19.6668	176
19.6799	176
19.6931	169
19.7062	177
19.7193	169
19.7325	197
19.7456	201
19.7587	179
19.7718	194
19.785	222
19.7981	265
19.8112	243
19.8244	274
19.8375	283
19.8506	284
19.8637	303
19.8769	371
19.89	383
19.9031	371
19.9163	391
19.9294	454
19.9425	502
19.9557	523
19.9688	534
19.9819	550
19.995	525
20.0082	549
20.0213	530
20.0344	510
20.0476	472
20.0607	459
20.0738	389
20.087	410
20.1001	338
20.1132	320
20.1264	303
20.1395	261
20.1526	231
20.1657	215
20.1789	191
20.192	165
20.2051	147
20.2183	166
20.2314	131
20.2445	127
20.2577	148
20.2708	130
20.2839	116
20.297	148
20.3102	126
20.3233	133
20.3364	141
20.3496	138
20.3627	118
20.3758	131
20.389	144
20.4021	127
20.4152	169
20.4283	132
20.4415	129
20.4546	129
20.4677	140
20.4809	136
20.494	144
20.5071	148
20.5203	148
20.5334	147
20.5465	135
20.5597	156
20.5728	174
20.5859	161
20.599	169
20.6122	154
20.6253	163
20.6384	166
20.6516	148
20.6647	148
20.6778	127
20.691	138
20.7041	128
20.7172	125
20.7304	117
20.7435	136
20.7566	138
20.7697	114
20.7829	107
20.796	142
20.8091	105
20.8223	124
20.8354	130
20.8485	125
20.8617	110
20.8748	136
20.8879	128
20.901	138
20.9142	136
20.9273	149
20.9404	132
20.9536	104
20.9667	127
20.9798	139
20.993	161
21.0061	157
21.0192	143
21.0323	169
21.0455	150
21.0586	157
21.0717	176
21.0849	134
21.098	148
21.1111	147
21.1243	159
21.1374	139
21.1505	124
21.1637	129
21.1768	138
21.1899	110
21.203	137
21.2162	110
21.2293	125
21.2424	113
21.2556	124
21.2687	129
21.2818	132
21.295	111
21.3081	113
21.3212	126
21.3343	117
21.3475	113
21.3606	127
21.3737	133
21.3869	120
21.4	107
21.4131	112
21.4262	115
21.4394	110
21.4525	118
21.4656	124
21.4788	124
21.4919	138
21.505	130
21.5182	135
21.5313	119
21.5444	128
21.5576	130
21.5707	123
21.5838	105
21.5969	128
21.6101	151
21.6232	123
21.6363	155
21.6495	134
21.6626	159
21.6757	149
21.6889	172
21.702	161
21.7151	167
21.7282	162
21.7414	163
21.7545	140
21.7676	137
21.7808	141
21.7939	124
21.807	122
21.8202	132
21.8333	118
21.8464	124
21.8595	169
21.8727	149
21.8858	147
21.8989	156
21.9121	142
21.9252	153
21.9383	183
21.9515	172
21.9646	165
21.9777	190
21.9909	190
22.004	207
22.0171	214
22.0302	247
22.0434	236
22.0565	244
22.0696	329
22.0828	272
22.0959	366
22.109	362
22.1222	394
22.1353	465
22.1484	509
22.1615	559
22.1747	611
22.1878	656
22.2009	743
22.2141	799
22.2272	758
22.2403	789
22.2535	744
22.2666	688
22.2797	600
22.2929	493
22.306	433
22.3191	370
22.3322	300
22.3454	204
22.3585	188
22.3716	144
22.3848	149
22.3979	127
22.411	148
22.4242	121
22.4373	117
22.4504	116
22.4636	126
22.4767	96
22.4898	130
22.5029	117
22.5161	126
22.5292	142
22.5423	112
22.5555	103
22.5686	118
22.5817	115
22.5949	125
22.608	116
22.6211	114
22.6342	96
22.6474	119
22.6605	114
22.6736	115
22.6868	113
22.6999	88
22.713	107
22.7262	89
22.7393	105
22.7524	101
22.7655	110
22.7787	123
22.7918	106
22.8049	110
22.8181	113
22.8312	107
22.8443	99
22.8575	120
22.8706	113
22.8837	112
22.8968	109
22.91	107
22.9231	117
22.9362	103
22.9494	95
22.9625	98
22.9756	120
22.9888	109
23.0019	111
23.015	120
23.0282	108
23.0413	122
23.0544	111
23.0675	107
23.0807	113
23.0938	101
23.1069	120
23.1201	131
23.1332	113
23.1463	130
23.1594	144
23.1726	158
23.1857	140
23.1988	158
23.212	162
23.2251	168
23.2382	176
23.2514	179
23.2645	191
23.2776	226
23.2907	236
23.3039	272
23.317	298
23.3301	296
23.3433	323
23.3564	331
23.3695	288
23.3827	291
23.3958	250
23.4089	265
23.4221	215
23.4352	190
23.4483	152
23.4614	143
23.4746	115
23.4877	112
23.5008	122
23.514	109
23.5271	114
23.5402	112
23.5534	110
23.5665	109
23.5796	118
23.5927	114
23.6059	107
23.619	100
23.6321	100
23.6453	106
23.6584	114
23.6715	128
23.6847	102
23.6978	106
23.7109	123
23.724	89
23.7372	111
23.7503	77
23.7634	119
23.7766	93
23.7897	100
23.8028	97
23.816	127
23.8291	106
23.8422	92
23.8554	109
23.8685	91
23.8816	99
23.8947	99
23.9079	110
23.921	116
23.9341	97
23.9473	101
23.9604	105
23.9735	117
23.9867	127
23.9998	109
24.0129	126
24.0261	120
24.0392	107
24.0523	132
24.0654	125
24.0786	111
24.0917	122
24.1048	87
24.118	110
24.1311	103
24.1442	101
24.1574	106
24.1705	116
24.1836	87
24.1967	110
24.2099	93
24.223	99
24.2361	106
24.2493	102
24.2624	89
24.2755	101
24.2887	138
24.3018	109
24.3149	116
24.3281	139
24.3412	141
24.3543	129
24.3674	135
24.3806	153
24.3937	164
24.4068	165
24.42	152
24.4331	119
24.4462	145
24.4594	128
24.4725	111
24.4856	141
24.4987	108
24.5119	116
24.525	124
24.5381	107
24.5513	121
24.5644	107
24.5775	108
24.5907	97
24.6038	97
24.6169	91
24.63	127
24.6432	104
24.6563	108
24.6694	99
24.6826	105
24.6957	110
24.7088	124
24.7219	107
24.7351	110
24.7482	81
24.7614	102
24.7745	121
24.7876	116
24.8007	118
24.8139	94
24.827	125
24.8401	85
24.8533	96
24.8664	90
24.8795	97
24.8926	100
24.9058	103
24.9189	98
24.932	94
24.9452	101
24.9583	91
24.9714	81
24.9846	94
24.9977	101
25.0108	86
25.0239	86
25.0371	109
25.0502	112
25.0633	92
25.0765	60
25.0896	86
25.1027	88
25.1159	87
25.129	93
25.1421	82
25.1552	86
25.1684	83
25.1815	93
25.1946	98
25.2078	77
25.2209	89
25.234	104
25.2472	81
25.2603	84
25.2734	88
25.2866	93
25.2997	84
25.3128	76
25.3259	98
25.3391	87
25.3522	114
25.3653	79
25.3785	92
25.3916	95
25.4047	92
25.4179	95
25.431	89
25.4441	88
25.4572	83
25.4704	82
25.4835	76
25.4966	96
25.5098	81
25.5229	89
25.536	76
25.5492	87
25.5623	84
25.5754	86
25.5886	83
25.6017	85
25.6148	98
25.6279	72
25.6411	102
25.6542	117
25.6673	82
25.6805	98
25.6936	84
25.7067	81
25.7199	82
25.733	96
25.7461	78
25.7593	62
25.7724	75
25.7855	77
25.7986	97
25.8118	91
25.8249	85
25.838	87
25.8512	87
25.8643	89
25.8774	100
25.8906	89
25.9037	109
25.9168	101
25.9299	110
25.9431	93
25.9562	123
25.9693	111
25.9825	110
25.9956	128
26.0087	116
26.0219	127
26.035	110
26.0481	117
26.0612	118
26.0744	171
26.0875	160
26.1006	174
26.1138	178
26.1269	164
26.14	208
26.1532	198
26.1663	211
26.1794	225
26.1926	320
26.2057	336
26.2188	357
26.2319	400
26.2451	420
26.2582	472
26.2713	488
26.2845	499
26.2976	497
26.3107	513
26.3239	461
26.337	379
26.3501	385
26.3632	317
26.3764	282
26.3895	225
26.4026	196
26.4158	168
26.4289	162
26.442	149
26.4551	128
26.4683	106
26.4814	99
26.4945	122
26.5077	98
26.5208	85
26.5339	106
26.5471	104
26.5602	96
26.5733	93
26.5864	96
26.5996	73
26.6127	101
26.6258	96
26.639	89
26.6521	92
26.6652	84
26.6784	84
26.6915	78
26.7046	84
26.7178	88
26.7309	100
26.744	90
26.7571	92
26.7703	77
26.7834	83
26.7965	80
26.8097	73
26.8228	78
26.8359	83
26.8491	85
26.8622	85
26.8753	78
26.8884	87
26.9016	69
26.9147	105
26.9278	66
26.941	84
26.9541	83
26.9672	84
26.9804	80
26.9935	85
27.0066	77
27.0197	85
27.0329	62
27.046	90
27.0591	95
27.0723	82
27.0854	83
27.0985	93
27.1117	88
27.1248	77
27.1379	89
27.1511	82
27.1642	83
27.1773	99
27.1904	124
27.2036	83
27.2167	79
27.2298	97
27.243	107
27.2561	105
27.2692	108
27.2824	127
27.2955	132
27.3086	107
27.3218	116
27.3349	119
27.348	119
27.3611	113
27.3743	142
27.3874	131
27.4005	166
27.4137	119
27.4268	134
27.4399	118
27.4531	109
27.4662	109
27.4793	95
27.4924	99
27.5056	119
27.5187	109
27.5318	113
27.545	96
27.5581	108
27.5712	115
27.5844	101
27.5975	118
27.6106	111
27.6238	111
27.6369	96
27.65	103
27.6631	114
27.6763	92
27.6894	125
27.7025	124
27.7157	126
27.7288	154
27.7419	158
27.7551	164
27.7682	183
27.7813	196
27.7944	227
27.8076	275
27.8207	235
27.8338	284
27.847	301
27.8601	283
27.8732	293
27.8864	321
27.8995	328
27.9126	294
27.9257	247
27.9389	242
27.952	208
27.9651	216
27.9783	183
27.9914	215
28.0045	176
28.0177	179
28.0308	168
28.0439	192
28.0571	170
28.0702	180
28.0833	196
28.0964	228
28.1096	297
28.1227	276
28.1358	312
28.149	325
28.1621	321
28.1752	318
28.1883	299
28.2015	296
28.2146	279
28.2277	261
28.2409	217
[truncated: 1,657 more rows]

## Sheet: Figure 1e
	Sb(SU)2Cl3-AN	Sb(SU)2Cl3-EAaq	SU-EAaq
600	0.0088	0.01486	0.00037092
599	0.0111	0.01486	0.00037092
598	0.01249	0.01486	0.00037092
597	0.01317	0.01486	0.00037092
596	0.01328	0.01486	0.00037092
595	0.01298	0.01486	0.00037092
594	0.0124	0.01486	0.00037092
593	0.01166	0.01486	0.00037092
592	0.01085	0.01486	0.00037092
591	0.01007	0.01486	0.00037092
590	0.00939	0.01486	0.00037092
589	0.00887	0.01486	0.00037092
588	0.00856	0.01486	0.00037092
587	0.00849	0.01486	0.00037092
586	0.00867	0.01486	0.00037092
585	0.00912	0.01351	0.00037092
584	0.00993	0.01351	0.00037092
583	0.01102	0.01486	0
582	0.01229	0.01486	0
581	0.01364	0.01486	0
580	0.01495	0.01486	0.00037092
579	0.01615	0.01486	0.00037092
578	0.01713	0.01486	0.00037092
577	0.01781	0.01486	0.00037092
576	0.0181	0.01486	0.00037092
575	0.0179	0.01486	0.00037092
574	0.01711	0.01486	0.00037092
573	0.01641	0.01486	0.00037092
572	0.01554	0.01486	0
571	0.01458	0.01622	0
570	0.01365	0.01622	0.00037092
569	0.01284	0.01622	0.00037092
568	0.01231	0.01622	0.00037092
567	0.01188	0.01486	0
566	0.0116	0.01622	0
565	0.01165	0.01486	0
564	0.01195	0.01486	0
563	0.01271	0.01486	0
562	0.01323	0.01486	0
561	0.01357	0.01486	0
560	0.01375	0.01486	0
559	0.01377	0.01486	0
558	0.01361	0.01486	0
557	0.01322	0.01486	0
556	0.01252	0.01486	0
555	0.01217	0.01486	0
554	0.01159	0.01351	0
553	0.01141	0.01351	0
552	0.01154	0.01351	0
551	0.01189	0.01351	0
550	0.01238	0.01351	0
549	0.01294	0.01351	0
548	0.01353	0.01351	0
547	0.0141	0.01351	0
546	0.01461	0.01351	0
545	0.01504	0.01351	0
544	0.01535	0.01351	0
543	0.01553	0.01351	0
542	0.01555	0.01351	0
541	0.01539	0.01351	0
540	0.01502	0.01351	0
539	0.01441	0.01351	0
538	0.01352	0.01351	0
537	0.01232	0.01351	0
536	0.01151	0.01351	0
535	0.01091	0.01351	0
534	0.01032	0.01351	0
533	0.0105	0.01351	0
532	0.01073	0.01351	0
531	0.0112	0.01351	0
530	0.0118	0.01351	0
529	0.01246	0.01351	0
528	0.01339	0.01351	0
527	0.01355	0.01351	0
526	0.01361	0.01216	0
525	0.01342	0.01216	0
524	0.01286	0.01216	0
523	0.01254	0.01351	0
522	0.01214	0.01216	0
521	0.0117	0.01351	0
520	0.01122	0.01351	0
519	0.01074	0.01351	0
518	0.01027	0.01351	0
517	0.00984	0.01216	0
516	0.00948	0.01216	0
515	0.0092	0.01216	0
514	0.00904	0.01216	0
513	0.00901	0.01351	0
512	0.0091	0.01216	0
511	0.00932	0.01216	0
510	0.00965	0.01216	0
509	0.00975	0.01216	0
508	0.01021	0.01216	0
507	0.01085	0.01216	0
506	0.01148	0.01216	0
505	0.01194	0.01216	0
504	0.01205	0.01216	0
503	0.01239	0.01216	0
502	0.01265	0.01216	0
501	0.01282	0.01351	0
500	0.01292	0.01351	0
499	0.01297	0.01351	0
498	0.01301	0.01216	0
497	0.01233	0.01216	0
496	0.01187	0.01351	0
495	0.01137	0.01351	0
494	0.01055	0.01351	0
493	0.01006	0.01351	0
492	0.00982	0.01351	0
491	0.00975	0.01351	0
490	0.00981	0.01351	0
489	0.00995	0.01351	0
488	0.01014	0.01351	0
487	0.01036	0.01351	0
486	0.01059	0.01351	0
485	0.01081	0.01351	0
484	0.01098	0.01351	0
483	0.0111	0.01351	0
482	0.0111	0.01351	0
481	0.01063	0.01351	0
480	0.01025	0.01351	0
479	0.00973	0.01351	0
478	0.00963	0.01351	0
477	0.00959	0.01351	0
476	0.00958	0.01351	0
475	0.00959	0.01351	0
474	0.00961	0.01351	0
473	0.00963	0.01351	0
472	0.00966	0.01486	0
471	0.00971	0.01486	0
470	0.00945	0.01486	0
469	0.00951	0.01486	0
468	0.00974	0.01486	0
467	0.01002	0.01486	0
466	0.0102	0.01486	0
465	0.01016	0.01486	0
464	0.00976	0.01486	0
463	0.00963	0.01486	0
462	0.00947	0.01486	0
461	0.0093	0.01486	0
460	0.00914	0.01486	0
459	0.00902	0.01486	0
458	0.00863	0.01486	0
457	0.00863	0.01486	0
456	0.00887	0.01486	0
455	0.00925	0.01486	0
454	0.00967	0.01486	0
453	0.01	0.01486	0
452	0.01013	0.01486	0
451	0.00994	0.01486	0
450	0.01005	0.01486	0
449	0.00986	0.01486	0
448	0.00999	0.01486	0
447	0.01034	0.01486	0
446	0.01081	0.01486	0
445	0.01131	0.01486	0
444	0.01177	0.01486	0
443	0.01211	0.01622	0
442	0.01195	0.01622	0
441	0.01182	0.01622	0
440	0.0115	0.01622	0
439	0.01154	0.01622	0
438	0.0116	0.01622	0
437	0.01164	0.01622	0
436	0.01165	0.01622	0
435	0.01133	0.01622	0
434	0.0113	0.01622	0
433	0.01143	0.01622	0
432	0.01161	0.01757	0
431	0.01175	0.01757	0
430	0.01176	0.01757	0
429	0.01153	0.01757	0
428	0.01065	0.01757	0
427	0.01039	0.01757	0
426	0.01034	0.01757	0
425	0.01041	0.01757	0
424	0.01056	0.01757	0.00037092
423	0.01072	0.01757	0.00037092
422	0.01083	0.01892	0.00037092
421	0.01051	0.01892	0.00037092
420	0.01032	0.01892	0.00037092
419	0.01003	0.01892	0.00037092
418	0.01017	0.01892	0.00037092
417	0.01039	0.01892	0.00037092
416	0.01061	0.01892	0.00037092
415	0.01048	0.01892	0.00037092
414	0.01054	0.01892	0.00037092
413	0.0106	0.02027	0.00037092
412	0.01045	0.02027	0.00037092
411	0.01067	0.02027	0.00037092
410	0.01057	0.02027	0.00037092
409	0.01075	0.02027	0.00037092
408	0.01104	0.02027	0.00037092
407	0.01127	0.02027	0.00037092
406	0.01132	0.02027	0.00037092
405	0.01102	0.02027	0.00037092
404	0.01067	0.02027	0.00074184
403	0.01058	0.02162	0.00074184
402	0.01063	0.02162	0.00074184
401	0.01069	0.02162	0.00074184
400	0.01066	0.02162	0.00074184
399	0.01042	0.02162	0.00074184
398	0.00956	0.02162	0.00074184
397	0.00933	0.02297	0.00074184
396	0.00931	0.02297	0.00074184
395	0.0094	0.02297	0.00074184
394	0.00952	0.02297	0.00074184
393	0.00927	0.02297	0.00074184
392	0.00917	0.02297	0.00074184
391	0.00898	0.02432	0.00074184
390	0.00923	0.02432	0.00074184
389	0.00952	0.02432	0.00074184
388	0.00979	0.02432	0.00074184
387	0.00963	0.02432	0.00074184
386	0.00958	0.02568	0.00074184
385	0.00939	0.02568	0.00074184
384	0.0096	0.02568	0.00074184
383	0.00979	0.02568	0.00074184
382	0.00988	0.02568	0.00074184
381	0.00978	0.02568	0.00074184
380	0.00907	0.02297	0.00223
379	0.009	0.02297	0.0026
378	0.00915	0.02432	0.0026
377	0.0094	0.02432	0.00297
376	0.00966	0.02703	0.00371
375	0.0098	0.02973	0.00445
374	0.00939	0.03378	0.00593
373	0.00966	0.03919	0.00779
372	0.01017	0.04865	0.01039
371	0.01078	0.05946	0.01335
370	0.01138	0.07297	0.0178
369	0.01182	0.09054	0.02263
368	0.01196	0.10946	0.02856
367	0.01209	0.12973	0.0345
366	0.01247	0.14865	0.04006
365	0.01295	0.16216	0.04377
364	0.01335	0.16757	0.04599
363	0.0135	0.16757	0.04562
362	0.01398	0.15946	0.0434
361	0.01446	0.14865	0.04043
360	0.01458	0.13649	0.03672
359	0.01491	0.12568	0.03375
358	0.01527	0.11622	0.03079
357	0.01546	0.10811	0.02856
356	0.01606	0.10135	0.02671
355	0.0164	0.09595	0.02522
354	0.01675	0.09324	0.02411
353	0.01726	0.09189	0.02374
352	0.01825	0.09324	0.02374
351	0.01934	0.0973	0.02485
350	0.02019	0.1027	0.02634
349	0.02092	0.10946	0.02819
348	0.02171	0.11486	0.02967
347	0.02233	0.11892	0.03079
346	0.02259	0.12162	0.03116
345	0.02233	0.12162	0.03079
344	0.02142	0.11892	0.03004
343	0.02048	0.11622	0.02856
342	0.01893	0.11081	0.02671
341	0.01746	0.10541	0.02485
340	0.01597	0.09865	0.02226
339	0.01442	0.09054	0.01966
338	0.01274	0.08243	0.01669
337	0.01086	0.07568	0.01409
336	0.00917	0.06892	0.0115
335	0.00802	0.06351	0.0089
334	0.00734	0.05811	0.00668
333	0.00702	0.05541	0.00482
332	0.00696	0.05135	0.00297
331	0.00703	0.05	0.00148
330	0.00706	0.0473	0.00297
329	0.00729	0.04595	0.00482
328	0.00822	0.04189	0.00668
327	0.00895	0.03919	0.00853
326	0.0093	0.03514	0.01113
325	0.00931	0.03243	0.01335
324	0.00912	0.03108	0.01632
323	0.00875	0.03243	0.01892
322	0.00843	0.03514	0.02188
321	0.00845	0.04189	0.02448
320	0.00946	0.0473	0.02708
319	0.00955	0.0527	0.0293
318	0.00953	0.05811	0.0319
317	0.00756	0.06216	0.03375
316	0.00548	0.06622	0.03598
315	0.00303	0.07027	0.03783
314	0.000611259	0.07297	0.03969
313	0	0.07703	0.04154
312	0.00162	0.08108	0.0434
311	0.00926	0.08514	0.04562
310	0.01739	0.08919	0.04785
309	0.03015	0.09459	0.05045
308	0.04539	0.1	0.05304
307	0.06534	0.10541	0.05638
306	0.0914	0.11081	0.05972
305	0.12332	0.11757	0.0638
304	0.16904	0.12297	0.06862
303	0.2248	0.13108	0.07418
302	0.2928	0.13784	0.08086
301	0.36547	0.1473	0.08865
300	0.44015	0.15676	0.09829
299	0.50841	0.16757	0.10942
298	0.56484	0.18108	0.12277
297	0.61333	0.19459	0.13872
296	0.6535	0.21081	0.15727
295	0.69323	0.22973	0.17841
294	0.72854	0.25135	0.20326
293	0.764	0.27568	0.23145
292	0.79369	0.3027	0.26335
291	0.8201	0.33378	0.2997
290	0.84294	0.36757	0.34013
289	0.86497	0.40541	0.38464
288	0.88305	0.4473	0.43361
287	0.89917	0.49189	0.48665
286	0.91236	0.53919	0.54228
285	0.9269	0.58649	0.59978
284	0.94389	0.63514	0.65764
283	0.96563	0.68378	0.71513
282	0.98458	0.73108	0.76966
281	0.99882	0.77838	0.81973
280	1	0.82162	0.86461
279	0.9958	0.86351	0.90282
278	0.98372	0.90135	0.93398
277	0.96993	0.93378	0.95846
276	0.95404	0.95946	0.97626
275	0.93281	0.97973	0.98924
274	0.91809	0.99324	0.99703
273	0.90607	1	1
272	0.90184	0.99865	0.99777
271	0.89891	0.99189	0.9911
270	0.89501	0.97838	0.97923
269	0.88391	0.95946	0.95994
268	0.86443	0.93649	0.93472
267	0.84216	0.90811	0.90022
266	0.81093	0.87838	0.86165
265	0.77997	0.84595	0.81825
264	0.74337	0.81351	0.77226
263	0.71285	0.78108	0.72515
262	0.68063	0.74865	0.67878
261	0.6488	0.71892	0.63427
260	0.6171	0.69189	0.59347
259	0.58908	0.66892	0.55601
258	0.5662	0.6473	0.523
257	0.54989	0.62973	0.49407
256	0.54035	0.61351	0.46921
255	0.5432	0.60135	0.44844
254	0.55713	0.58919	0.4299
253	0.57778	0.57568	0.40987
252	0.59496	0.55541	0.37982
251	0.60445	0.52027	0.33754
250	0.60843	0.46892	0.29006
249	0.60754	0.41216	0.24889
248	0.60364	0.35946	0.21996
247	0.59442	0.32027	0.20215
246	0.57521	0.29054	0.18991
245	0.54559	0.27297	0.18286
244	0.51165	0.25405	0.17359
243	0.4754	0.23784	0.16766
242	0.43701	0.21622	0.15875
241	0.39781	0.19865	0.15208
240	0.3609	0.18108	0.14503
239	0.33091	0.17297	0.13835
238	0.3058	0.16622	0.13205
237	0.28519	0.16892	0.12685
236	0.26733	0.15946	0.12203
235	0.25833	0.15946	0.11758
234	0.26089	0.14865	0.11165
233	0.27946	0.14459	0.10423
232	0.30848	0.12838	0.0957
231	0.34905	0.10811	0.08494
230	0.39319	0.09324	0.07826
229	0.43632	0.07703	0.07196
228	0.47567	0.07162	0.06714
227	0.50229	0.06486	0.06269
226	0.5208	0.05405	0.05786
225	0.52763	0.05405	0.05564
224	0.53183	0.04865	0.0523
223	0.52684	0.04865	0.04896
222	0.51323	0.04459	0.04599
221	0.49027	0.04459	0.04303
220	0.47048	0.04324	0.0408
219	0.44912	0.04189	0.03709
218	0.43167	0.04054	0.03561
217	0.41151	0.03784	0.03338
216	0.39293	0.03649	0.03338
215	0.37765	0.03378	0.03227
214	0.37087	0.03378	0.03153
213	0.36968	0.03108	0.03004
212	0.3747	0.03108	0.02967
211	0.38599	0.02838	0.02893
210	0.40335	0.02432	0.02893
209	0.42636	0.01486	0.02856
208	0.45434	0.00541	0.02782
207	0.48636	0	0.02745
206	0.52127	0.00135	0.02559
205	0.55761	0.00946	0.023
204	0.59372	0.01351	0.02077
203	0.62766	0.01486	0.01855
202	0.6572	0.01757	0.01966
201	0.67988	0.01486	0.01929
200	0.69296	0.02162	0.02151

## Sheet: Figure2a-d
Se			Cl			Se + Cl			2Se + 2Cl
1e-05	0		0	0		2e-05	0		2e-05	0
1e-05	0.0893		0	0.0893		2e-05	0.0893		3e-05	0.0893
2e-05	0.1786		1e-05	0.1786		2e-05	0.1786		3e-05	0.1786
2e-05	0.2679		1e-05	0.2679		3e-05	0.2679		4e-05	0.2679
3e-05	0.3571		2e-05	0.3571		4e-05	0.3571		5e-05	0.3571
3e-05	0.4464		3e-05	0.4464		4e-05	0.4464		7e-05	0.4464
4e-05	0.5357		4e-05	0.5357		5e-05	0.5357		8e-05	0.5357
5e-05	0.625		5e-05	0.625		7e-05	0.625		0.0001	0.625
7e-05	0.7143		6e-05	0.7143		8e-05	0.7143		0.00013	0.7143
8e-05	0.8036		8e-05	0.8036		0.0001	0.8036		0.00016	0.8036
0.0001	0.8929		0.00011	0.8929		0.00012	0.8929		0.0002	0.8929
0.00012	0.9821		0.00013	0.9821		0.00015	0.9821		0.00024	0.9821
0.00015	1.0714		0.00017	1.0714		0.00018	1.0714		0.0003	1.0714
0.00018	1.1607		0.00021	1.1607		0.00022	1.1607		0.00037	1.1607
0.00023	1.25		0.00026	1.25		0.00027	1.25		0.00045	1.25
0.00028	1.3393		0.00032	1.3393		0.00033	1.3393		0.00055	1.3393
0.00034	1.4286		0.00039	1.4286		0.0004	1.4286		0.00067	1.4286
0.00041	1.5179		0.00048	1.5179		0.00049	1.5179		0.00082	1.5179
0.00049	1.6071		0.00058	1.6071		0.00059	1.6071		0.00099	1.6071
0.0006	1.6964		0.0007	1.6964		0.00071	1.6964		0.0012	1.6964
0.00072	1.7857		0.00085	1.7857		0.00085	1.7857		0.00144	1.7857
0.00087	1.875		0.00102	1.875		0.00103	1.875		0.00173	1.875
0.00104	1.9643		0.00123	1.9643		0.00123	1.9643		0.00208	1.9643
0.00125	2.0536		0.00148	2.0536		0.00147	2.0536		0.00249	2.0536
0.00149	2.1429		0.00177	2.1429		0.00176	2.1429		0.00298	2.1429
0.00177	2.2321		0.00211	2.2321		0.00209	2.2321		0.00355	2.2321
0.00211	2.3214		0.00251	2.3214		0.00249	2.3214		0.00422	2.3214
0.0025	2.4107		0.00297	2.4107		0.00295	2.4107		0.00501	2.4107
0.00296	2.5		0.00352	2.5		0.00349	2.5		0.00592	2.5
0.00349	2.5893		0.00416	2.5893		0.00412	2.5893		0.00699	2.5893
0.0041	2.6786		0.00489	2.6786		0.00485	2.6786		0.00823	2.6786
0.00481	2.7679		0.00574	2.7679		0.00569	2.7679		0.00965	2.7679
0.00562	2.8571		0.00671	2.8571		0.00665	2.8571		0.01128	2.8571
0.00654	2.9464		0.00781	2.9464		0.00773	2.9464		0.01313	2.9464
0.00757	3.0357		0.00904	3.0357		0.00896	3.0357		0.01521	3.0357
0.0087	3.125		0.0104	3.125		0.01031	3.125		0.0175	3.125
0.00993	3.2143		0.01188	3.2143		0.01178	3.2143		0.02	3.2143
0.01124	3.3036		0.01345	3.3036		0.01334	3.3036		0.02265	3.3036
0.01259	3.3929		0.01508	3.3929		0.01496	3.3929		0.0254	3.3929
0.01392	3.4821		0.01669	3.4821		0.01657	3.4821		0.02814	3.4821
0.01518	3.5714		0.01822	3.5714		0.01809	3.5714		0.03074	3.5714
0.01628	3.6607		0.01955	3.6607		0.01943	3.6607		0.03302	3.6607
0.0171	3.75		0.02056	3.75		0.02044	3.75		0.03476	3.75
0.01755	3.8393		0.02112	3.8393		0.02101	3.8393		0.03575	3.8393
0.01751	3.9286		0.02111	3.9286		0.02101	3.9286		0.03577	3.9286
0.0169	4.0179		0.02041	4.0179		0.02032	4.0179		0.03463	4.0179
0.01566	4.1071		0.01894	4.1071		0.01887	4.1071		0.03218	4.1071
0.01379	4.1964		0.01669	4.1964		0.01662	4.1964		0.02838	4.1964
0.01138	4.2857		0.01377	4.2857		0.01371	4.2857		0.02344	4.2857
0.00864	4.375		0.01045	4.375		0.01038	4.375		0.01777	4.375
0.00586	4.4643		0.00706	4.4643		0.00699	4.4643		0.01197	4.4643
0.00334	4.5536		0.00398	4.5536		0.00391	4.5536		0.00671	4.5536
0.00134	4.6429		0.00154	4.6429		0.00146	4.6429		0.00252	4.6429
1e-05	4.7321		-8e-05	4.7321		-0.00017	4.7321		-0.00026	4.7321
-0.00067	4.8214		-0.0009	4.8214		-0.00098	4.8214		-0.00166	4.8214
-0.00083	4.9107		-0.0011	4.9107		-0.00118	4.9107		-0.002	4.9107
-0.00074	5		-0.00099	5		-0.00107	5		-0.00179	5
-0.00066	5.0893		-0.00088	5.0893		-0.00096	5.0893		-0.00158	5.0893
-0.00078	5.1786		-0.00102	5.1786		-0.00109	5.1786		-0.0018	5.1786
-0.00121	5.2679		-0.00152	5.2679		-0.00159	5.2679		-0.00262	5.2679
-0.00192	5.3571		-0.00236	5.3571		-0.00239	5.3571		-0.00399	5.3571
-0.00281	5.4464		-0.0034	5.4464		-0.00338	5.4464		-0.00567	5.4464
-0.00374	5.5357		-0.00446	5.5357		-0.00437	5.5357		-0.00737	5.5357
-0.00457	5.625		-0.00538	5.625		-0.00521	5.625		-0.0088	5.625
-0.00521	5.7143		-0.00605	5.7143		-0.00578	5.7143		-0.00978	5.7143
-0.0056	5.8036		-0.00641	5.8036		-0.00604	5.8036		-0.01022	5.8036
-0.00572	5.8929		-0.00645	5.8929		-0.00598	5.8929		-0.01012	5.8929
-0.00559	5.9821		-0.00618	5.9821		-0.00564	5.9821		-0.00951	5.9821
-0.00521	6.0714		-0.00564	6.0714		-0.00504	6.0714		-0.00846	6.0714
-0.00463	6.1607		-0.00486	6.1607		-0.00422	6.1607		-0.00704	6.1607
-0.00387	6.25		-0.00389	6.25		-0.00325	6.25		-0.00533	6.25
-0.00299	6.3393		-0.0028	6.3393		-0.00217	6.3393		-0.00345	6.3393
-0.00203	6.4286		-0.00164	6.4286		-0.00104	6.4286		-0.00149	6.4286
-0.00104	6.5179		-0.00046	6.5179		0.0001	6.5179		0.00047	6.5179
-6e-05	6.6071		0.0007	6.6071		0.0012	6.6071		0.00237	6.6071
0.00089	6.6964		0.0018	6.6964		0.00222	6.6964		0.00414	6.6964
0.00177	6.7857		0.00279	6.7857		0.00311	6.7857		0.0057	6.7857
0.00252	6.875		0.00362	6.875		0.00384	6.875		0.00696	6.875
0.00313	6.9643		0.00425	6.9643		0.00436	6.9643		0.00784	6.9643
0.00355	7.0536		0.00462	7.0536		0.00461	7.0536		0.00827	7.0536
0.00376	7.1429		0.00472	7.1429		0.00459	7.1429		0.0082	7.1429
0.00377	7.2321		0.00455	7.2321		0.00428	7.2321		0.00762	7.2321
0.00359	7.3214		0.00414	7.3214		0.00375	7.3214		0.00662	7.3214
0.00329	7.4107		0.00356	7.4107		0.00306	7.4107		0.00532	7.4107
0.00289	7.5		0.00289	7.5		0.0023	7.5		0.00389	7.5
0.00243	7.5893		0.00219	7.5893		0.00156	7.5893		0.00248	7.5893
0.00192	7.6786		0.0015	7.6786		0.00089	7.6786		0.00121	7.6786
0.00139	7.7679		0.00087	7.7679		0.00034	7.7679		0.00019	7.7679
0.00091	7.8571		0.00038	7.8571		0	7.8571		-0.00044	7.8571
0.00058	7.9464		0.00016	7.9464		-3e-05	7.9464		-0.0005	7.9464
0.00048	8.0357		0.00025	8.0357		0.00025	8.0357		4e-05	8.0357
0.00059	8.125		0.00061	8.125		0.00076	8.125		0.00101	8.125
0.00075	8.2143		0.00103	8.2143		0.00129	8.2143		0.00208	8.2143
0.00077	8.3036		0.00131	8.3036		0.00166	8.3036		0.00291	8.3036
0.00052	8.3929		0.0013	8.3929		0.00176	8.3929		0.00332	8.3929
-2e-05	8.4821		0.00098	8.4821		0.0016	8.4821		0.00326	8.4821
-0.00076	8.5714		0.00039	8.5714		0.0012	8.5714		0.00276	8.5714
-0.00161	8.6607		-0.00041	8.6607		0.00057	8.6607		0.00181	8.6607
-0.00248	8.75		-0.00137	8.75		-0.00028	8.75		0.00039	8.75
-0.00332	8.8393		-0.00243	8.8393		-0.00133	8.8393		-0.00145	8.8393
-0.00408	8.9286		-0.00353	8.9286		-0.00249	8.9286		-0.00357	8.9286
-0.00469	9.0179		-0.00456	9.0179		-0.00364	9.0179		-0.00576	9.0179
-0.00509	9.1071		-0.00542	9.1071		-0.00466	9.1071		-0.00778	9.1071
-0.00523	9.1964		-0.006	9.1964		-0.00541	9.1964		-0.00939	9.1964
-0.00508	9.2857		-0.00623	9.2857		-0.00581	9.2857		-0.01041	9.2857
-0.00465	9.375		-0.00608	9.375		-0.00581	9.375		-0.01075	9.375
-0.00394	9.4643		-0.00556	9.4643		-0.00541	9.4643		-0.0104	9.4643
-0.003	9.5536		-0.00471	9.5536		-0.00465	9.5536		-0.00939	9.5536
-0.00188	9.6429		-0.00356	9.6429		-0.00355	9.6429		-0.0078	9.6429
-0.00061	9.7321		-0.00217	9.7321		-0.00217	9.7321		-0.00567	9.7321
0.00076	9.8214		-0.00058	9.8214		-0.00055	9.8214		-0.00306	9.8214
0.00221	9.9107		0.00119	9.9107		0.0013	9.9107		0	9.9107
0.00368	10		0.0031	10		0.00333	10		0.00344	10
0.00514	10.0893		0.00509	10.0893		0.00549	10.0893		0.0072	10.0893
0.0065	10.1786		0.00708	10.1786		0.00768	10.1786		0.01115	10.1786
0.00769	10.2679		0.00896	10.2679		0.00979	10.2679		0.01506	10.2679
0.0086	10.3571		0.01057	10.3571		0.01161	10.3571		0.01861	10.3571
0.00911	10.4464		0.01167	10.4464		0.01287	10.4464		0.02127	10.4464
0.00908	10.5357		0.01203	10.5357		0.01328	10.5357		0.0225	10.5357
0.00847	10.625		0.01148	10.625		0.01264	10.625		0.02188	10.625
0.0073	10.7143		0.01002	10.7143		0.01097	10.7143		0.01934	10.7143
0.00572	10.8036		0.00783	10.8036		0.00848	10.8036		0.01523	10.8036
0.00397	10.8929		0.00529	10.8929		0.0056	10.8929		0.01029	10.8929
0.00232	10.9821		0.00282	10.9821		0.00284	10.9821		0.00542	10.9821
0.00102	11.0714		0.00085	11.0714		0.00067	11.0714		0.00149	11.0714
0.00021	11.1607		-0.00039	11.1607		-0.00065	11.1607		-0.00101	11.1607
-0.00012	11.25		-0.0009	11.25		-0.0011	11.25		-0.00204	11.25
-0.00014	11.3393		-0.00091	11.3393		-0.0009	11.3393		-0.00207	11.3393
-9e-05	11.4286		-0.0008	11.4286		-0.00046	11.4286		-0.00179	11.4286
-0.00024	11.5179		-0.00092	11.5179		-0.00015	11.5179		-0.00188	11.5179
-0.00075	11.6071		-0.00149	11.6071		-0.00022	11.6071		-0.00271	11.6071
-0.00165	11.6964		-0.00254	11.6964		-0.00071	11.6964		-0.00427	11.6964
-0.00282	11.7857		-0.00386	11.7857		-0.00145	11.7857		-0.00613	11.7857
-0.00407	11.875		-0.00514	11.875		-0.00213	11.875		-0.00769	11.875
-0.00515	11.9643		-0.00604	11.9643		-0.00243	11.9643		-0.0083	11.9643
-0.00587	12.0536		-0.00628	12.0536		-0.00209	12.0536		-0.00747	12.0536
-0.0061	12.1429		-0.00571	12.1429		-0.00102	12.1429		-0.005	12.1429
-0.00581	12.2321		-0.00433	12.2321		0.00076	12.2321		-0.00102	12.2321
-0.00508	12.3214		-0.00231	12.3214		0.00306	12.3214		0.00408	12.3214
-0.004	12.4107		0.00013	12.4107		0.00566	12.4107		0.00973	12.4107
-0.00271	12.5		0.00272	12.5		0.00834	12.5		0.01539	12.5
-0.00133	12.5893		0.00526	12.5893		0.01091	12.5893		0.02061	12.5893
9e-05	12.6786		0.00761	12.6786		0.01322	12.6786		0.02514	12.6786
0.00148	12.7679		0.00966	12.7679		0.01524	12.7679		0.02884	12.7679
0.00282	12.8571		0.01131	12.8571		0.01701	12.8571		0.03166	12.8571
0.00413	12.9464		0.01248	12.9464		0.01862	12.9464		0.03361	12.9464
0.00538	13.0357		0.01312	13.0357		0.02007	13.0357		0.03466	13.0357
0.00648	13.125		0.01316	13.125		0.0212	13.125		0.03469	13.125
0.0073	13.2143		0.0126	13.2143		0.02168	13.2143		0.03352	13.2143
0.00766	13.3036		0.01146	13.3036		0.02114	13.3036		0.03092	13.3036
0.00741	13.3929		0.0098	13.3929		0.01937	13.3929		0.02666	13.3929
0.00645	13.4821		0.00762	13.4821		0.01635	13.4821		0.02051	13.4821
0.00473	13.5714		0.00486	13.5714		0.0122	13.5714		0.01233	13.5714
0.00234	13.6607		0.00159	13.6607		0.00706	13.6607		0.00239	13.6607
-0.00043	13.75		-0.00189	13.75		0.00129	13.75		-0.00848	13.75
-0.00305	13.8393		-0.00515	13.8393		-0.00415	13.8393		-0.01894	13.8393
-0.00488	13.9286		-0.00788	13.9286		-0.00773	13.9286		-0.02746	13.9286
-0.00548	14.0179		-0.01005	14.0179		-0.00815	14.0179		-0.0327	14.0179
-0.00479	14.1071		-0.01161	14.1071		-0.00519	14.1071		-0.0339	14.1071
-0.00319	14.1964		-0.01212	14.1964		0.00014	14.1964		-0.03116	14.1964
-0.00119	14.2857		-0.01087	14.2857		0.00628	14.2857		-0.02523	14.2857
0.00078	14.375		-0.00758	14.375		0.01219	14.375		-0.01703	14.375
0.00258	14.4643		-0.00293	14.4643		0.01799	14.4643		-0.00696	14.4643
0.00433	14.5536		0.00204	14.5536		0.02463	14.5536		0.00526	14.5536
0.00634	14.6429		0.00687	14.6429		0.03291	14.6429		0.01998	14.6429
0.00887	14.7321		0.01195	14.7321		0.04264	14.7321		0.03681	14.7321
0.01193	14.8214		0.01775	14.8214		0.05252	14.8214		0.05411	14.8214
0.01524	14.9107		0.02381	14.9107		0.06061	14.9107		0.06938	14.9107
0.0183	15		0.02878	15		0.065	15		0.08022	15
0.02063	15.0893		0.0312	15.0893		0.06441	15.0893		0.08501	15.0893
0.02181	15.1786		0.03044	15.1786		0.0585	15.1786		0.08325	15.1786
0.02156	15.2679		0.02695	15.2679		0.04775	15.2679		0.07529	15.2679
0.01977	15.3571		0.02177	15.3571		0.03334	15.3571		0.06216	15.3571
0.01661	15.4464		0.01596	15.4464		0.01699	15.4464		0.0454	15.4464
0.01247	15.5357		0.01025	15.5357		0.00041	15.5357		0.02685	15.5357
0.00784	15.625		0.00505	15.625		-0.01512	15.625		0.00848	15.625
0.00314	15.7143		0.00052	15.7143		-0.02879	15.7143		-0.00805	15.7143
-0.00134	15.8036		-0.00329	15.8036		-0.04005	15.8036		-0.02165	15.8036
-0.00534	15.8929		-0.00638	15.8929		-0.04832	15.8929		-0.03176	15.8929
-0.00859	15.9821		-0.00897	15.9821		-0.05316	15.9821		-0.03826	15.9821
-0.01091	16.0714		-0.01145	16.0714		-0.05435	16.0714		-0.04122	16.0714
-0.01223	16.1607		-0.01408	16.1607		-0.05196	16.1607		-0.04069	16.1607
-0.01259	16.25		-0.01669	16.25		-0.04634	16.25		-0.03657	16.25
-0.01199	16.3393		-0.01866	16.3393		-0.03814	16.3393		-0.02856	16.3393
-0.01031	16.4286		-0.01913	16.4286		-0.02858	16.4286		-0.01628	16.4286
-0.0074	16.5179		-0.01731	16.5179		-0.01939	16.5179		0.00028	16.5179
-0.00314	16.6071		-0.01273	16.6071		-0.01237	16.6071		0.02	16.6071
0.0025	16.6964		-0.00524	16.6964		-0.0088	16.6964		0.04014	16.6964
0.00938	16.7857		0.00496	16.7857		-0.00917	16.7857		0.05672	16.7857
0.01707	16.875		0.01691	16.875		-0.01314	16.875		0.06562	16.875
0.02452	16.9643		0.0287	16.9643		-0.02004	16.9643		0.0641	16.9643
0.03035	17.0536		0.03795	17.0536		-0.0289	17.0536		0.052	17.0536
0.03319	17.1429		0.04255	17.1429		-0.03846	17.1429		0.03198	17.1429
0.03223	17.2321		0.04136	17.2321		-0.0473	17.2321		0.00882	17.2321
0.02748	17.3214		0.03472	17.3214		-0.05403	17.3214		-0.012	17.3214
0.01988	17.4107		0.02439	17.4107		-0.05749	17.4107		-0.02618	17.4107
0.01103	17.5		0.01311	17.5		-0.05696	17.5		-0.032	17.5
0.00274	17.5893		0.00362	17.5893		-0.05231	17.5893		-0.0309	17.5893
-0.00357	17.6786		-0.00218	17.6786		-0.04402	17.6786		-0.02685	17.6786
-0.00722	17.7679		-0.0039	17.7679		-0.03299	17.7679		-0.02475	17.7679
-0.00836	17.8571		-0.0026	17.8571		-0.02018	17.8571		-0.02856	17.8571
-0.00783	17.9464		-0.00031	17.9464		-0.00614	17.9464		-0.03964	17.9464
-0.00674	18.0357		0.0009	18.0357		0.00928	18.0357		-0.05608	18.0357
-0.0061	18.125		-0.0003	18.125		0.02672	18.125		-0.07304	18.125
-0.00646	18.2143		-0.00393	18.2143		0.04684	18.2143		-0.08414	18.2143
-0.00781	18.3036		-0.00864	18.3036		0.06979	18.3036		-0.08328	18.3036
-0.0095	18.3929		-0.01194	18.3929		0.09494	18.3929		-0.0664	18.3929
-0.01056	18.4821		-0.0109	18.4821		0.12109	18.4821		-0.03269	18.4821
-0.00992	18.5714		-0.00307	18.5714		0.14694	18.5714		0.01532	18.5714
-0.00684	18.6607		0.0127	18.6607		0.17153	18.6607		0.07246	18.6607
-0.00104	18.75		0.03569	18.75		0.19391	18.75		0.13241	18.75
0.0072	18.8393		0.06332	18.8393		0.21261	18.8393		0.18911	18.8393
0.01732	18.9286		0.09192	18.9286		0.22578	18.9286		0.23749	18.9286
0.0289	19.0179		0.11786	19.0179		0.23185	19.0179		0.2739	19.0179
0.04188	19.1071		0.13837	19.1071		0.23009	19.1071		0.29614	19.1071
0.05646	19.1964		0.15156	19.1964		0.22041	19.1964		0.30317	19.1964
0.07272	19.2857		0.15637	19.2857		0.20266	19.2857		0.29499	19.2857
0.08994	19.375		0.15238	19.375		0.17627	19.375		0.27227	19.375
0.10673	19.4643		0.13969	19.4643		0.14046	19.4643		0.23635	19.4643
0.12138	19.5536		0.11903	19.5536		0.09519	19.5536		0.18951	19.5536
0.13202	19.6429		0.09172	19.6429		0.04225	19.6429		0.13539	19.6429
0.13665	19.7321		0.05952	19.7321		-0.01448	19.7321		0.07859	19.7321
0.13358	19.8214		0.02469	19.8214		-0.06966	19.8214		0.02417	19.8214
0.1222	19.9107		-0.00966	19.9107		-0.11776	19.9107		-0.0228	19.9107
0.10361	20		-0.03952	20		-0.15464	20		-0.05793	20
0.08035	20.0893		-0.061	20.0893		-0.17828	20.0893		-0.07863	20.0893
0.05533	20.1786		-0.07199	20.1786		-0.18854	20.1786		-0.08542	20.1786
0.03088	20.2679		-0.07345	20.2679		-0.18625	20.2679		-0.08238	20.2679
0.00854	20.3571		-0.06897	20.3571		-0.17251	20.3571		-0.07656	20.3571
-0.01068	20.4464		-0.06281	20.4464		-0.14668	20.4464		-0.07562	20.4464
-0.02599	20.5357		-0.05818	20.5357		-0.10784	20.5357		-0.08463	20.5357
-0.03686	20.625		-0.05642	20.625		-0.05993	20.625		-0.10394	20.625
-0.04302	20.7143		-0.05734	20.7143		-0.01508	20.7143		-0.12823	20.7143
-0.0446	20.8036		-0.06002	20.8036		0.0109	20.8036		-0.14902	20.8036
-0.04289	20.8929		-0.06341	20.8929		0.00876	20.8929		-0.15986	20.8929
-0.04087	20.9821		-0.06676	20.9821		-0.01714	20.9821		-0.1604	20.9821
-0.04169	21.0714		-0.0698	21.0714		-0.05205	21.0714		-0.15609	21.0714
-0.04602	21.1607		-0.0726	21.1607		-0.08141	21.1607		-0.15377	21.1607
-0.051	21.25		-0.07499	21.25		-0.09897	21.25		-0.15671	21.25
-0.05225	21.3393		-0.07618	21.3393		-0.10648	21.3393		-0.16298	21.3393
-0.04766	21.4286		-0.07481	21.4286		-0.10791	21.4286		-0.16797	21.4286
-0.03923	21.5179		-0.06967	21.5179		-0.10505	21.5179		-0.1677	21.5179
-0.03148	21.6071		-0.0603	21.6071		-0.09812	21.6071		-0.16051	21.6071
-0.02792	21.6964		-0.0472	21.6964		-0.08785	21.6964		-0.14695	21.6964
-0.02909	21.7857		-0.03158	21.7857		-0.07538	21.7857		-0.12889	21.7857
-0.03324	21.875		-0.01525	21.875		-0.06228	21.875		-0.10896	21.875
-0.03813	21.9643		-0.0009	21.9643		-0.05015	21.9643		-0.08996	21.9643
-0.04209	22.0536		0.00828	22.0536		-0.04012	22.0536		-0.07365	22.0536
-0.04408	22.1429		0.01009	22.1429		-0.03277	22.1429		-0.06065	22.1429
-0.04377	22.2321		0.00527	22.2321		-0.02817	22.2321		-0.05102	22.2321
-0.0415	22.3214		-0.0022	22.3214		-0.02598	22.3214		-0.0444	22.3214
-0.03792	22.4107		-0.00735	22.4107		-0.0256	22.4107		-0.04016	22.4107
-0.03367	22.5		-0.0074	22.5		-0.02625	22.5		-0.03752	22.5
-0.02926	22.5893		-0.00328	22.5893		-0.0271	22.5893		-0.03571	22.5893
-0.02502	22.6786		0.00175	22.6786		-0.02745	22.6786		-0.03416	22.6786
-0.02123	22.7679		0.00481	22.7679		-0.02686	22.7679		-0.03253	22.7679
-0.0181	22.8571		0.00489	22.8571		-0.02529	22.8571		-0.03072	22.8571
-0.01576	22.9464		0.00239	22.9464		-0.02303	22.9464		-0.0288	22.9464
-0.01418	23.0357		-0.00199	23.0357		-0.02052	23.0357		-0.02692	23.0357
-0.0133	23.125		-0.00777	23.125		-0.01819	23.125		-0.0252	23.125
-0.01315	23.2143		-0.01436	23.2143		-0.01627	23.2143		-0.02366	23.2143
-0.01394	23.3036		-0.02084	23.3036		-0.01482	23.3036		-0.02223	23.3036
-0.01591	23.3929		-0.02614	23.3929		-0.01375	23.3929		-0.02075	23.3929
-0.01902	23.4821		-0.02929	23.4821		-0.01284	23.4821		-0.01912	23.4821
-0.02293	23.5714		-0.02986	23.5714		-0.01193	23.5714		-0.01731	23.5714
-0.02693	23.6607		-0.02808	23.6607		-0.01094	23.6607		-0.01541	23.6607
-0.03015	23.75		-0.02466	23.75		-0.00987	23.75		-0.0135	23.75
-0.03171	23.8393		-0.02046	23.8393		-0.00877	23.8393		-0.01167	23.8393
-0.03112	23.9286		-0.01622	23.9286		-0.00769	23.9286		-0.00998	23.9286
-0.02853	24.0179		-0.01255	24.0179		-0.00667	24.0179		-0.00845	24.0179
-0.02477	24.1071		-0.00993	24.1071		-0.00572	24.1071		-0.0071	24.1071
-0.02093	24.1964		-0.00882	24.1964		-0.00487	24.1964		-0.00593	24.1964
-0.01786	24.2857		-0.00943	24.2857		-0.00412	24.2857		-0.00493	24.2857
-0.01592	24.375		-0.01144	24.375		-0.00346	24.375		-0.00407	24.375
-0.01504	24.4643		-0.01413	24.4643		-0.00289	24.4643		-0.00335	24.4643
-0.01498	24.5536		-0.01653	24.5536		-0.0024	24.5536		-0.00275	24.5536
-0.01543	24.6429		-0.01774	24.6429		-0.00199	24.6429		-0.00226	24.6429
-0.01608	24.7321		-0.01719	24.7321		-0.00165	24.7321		-0.00184	24.7321
-0.01658	24.8214		-0.0149	24.8214		-0.00136	24.8214		-0.0015	24.8214
-0.01668	24.9107		-0.01156	24.9107		-0.00112	24.9107		-0.00122	24.9107
-0.01625	25		-0.00834	25		-0.00092	25		-0.00099	25
-0.01542	25.0893		-0.0065	25.0893		-0.00075	25.0893		-0.0008	25.0893
-0.01459	25.1786		-0.0068	25.1786		-0.00062	25.1786		-0.00065	25.1786
-0.01433	25.2679		-0.00924	25.2679		-0.0005	25.2679		-0.00053	25.2679
-0.01501	25.3571		-0.01307	25.3571		-0.00041	25.3571		-0.00043	25.3571
-0.0166	25.4464		-0.0172	25.4464		-0.00034	25.4464		-0.00035	25.4464
-0.01867	25.5357		-0.02068	25.5357		-0.00028	25.5357		-0.00028	25.5357
-0.02059	25.625		-0.02296	25.625		-0.00023	25.625		-0.00023	25.625
-0.02189	25.7143		-0.02393	25.7143		-0.00019	25.7143		-0.00019	25.7143
-0.02239	25.8036		-0.02377	25.8036		-0.00015	25.8036		-0.00015	25.8036
-0.02218	25.8929		-0.02274	25.8929		-0.00013	25.8929		-0.00012	25.8929
-0.02141	25.9821		-0.02112	25.9821		-0.00011	25.9821		-0.0001	25.9821
-0.02021	26.0714		-0.01917	26.0714		-9e-05	26.0714		-8e-05	26.0714
-0.01868	26.1607		-0.01707	26.1607		-7e-05	26.1607		-7e-05	26.1607
-0.01693	26.25		-0.01496	26.25		-6e-05	26.25		-6e-05	26.25
-0.01506	26.3393		-0.01293	26.3393		-5e-05	26.3393		-5e-05	26.3393
-0.01318	26.4286		-0.01105	26.4286		-5e-05	26.4286		-4e-05	26.4286
-0.01139	26.5179		-0.00936	26.5179		-4e-05	26.5179		-3e-05	26.5179
-0.00973	26.6071		-0.00788	26.6071		-3e-05	26.6071		-3e-05	26.6071
-0.00824	26.6964		-0.0066	26.6964		-3e-05	26.6964		-2e-05	26.6964
-0.00692	26.7857		-0.00549	26.7857		-3e-05	26.7857		-2e-05	26.7857
-0.00578	26.875		-0.00455	26.875		-2e-05	26.875		-2e-05	26.875
-0.00481	26.9643		-0.00376	26.9643		-2e-05	26.9643		-1e-05	26.9643
-0.00398	27.0536		-0.0031	27.0536		-2e-05	27.0536		-1e-05	27.0536
-0.00328	27.1429		-0.00255	27.1429		-2e-05	27.1429		-1e-05	27.1429
-0.0027	27.2321		-0.00209	27.2321		-1e-05	27.2321		0	27.2321
-0.00221	27.3214		-0.00171	27.3214		-1e-05	27.3214		0	27.3214
-0.00181	27.4107		-0.00139	27.4107		-1e-05	27.4107		0	27.4107
-0.00147	27.5		-0.00113	27.5		-1e-05	27.5		0	27.5
-0.0012	27.5893		-0.00092	27.5893		-1e-05	27.5893		0	27.5893
-0.00097	27.6786		-0.00074	27.6786		0	27.6786		0	27.6786
-0.00079	27.7679		-0.0006	27.7679		0	27.7679		1e-05	27.7679
-0.00064	27.8571		-0.00048	27.8571		0	27.8571		1e-05	27.8571
-0.00051	27.9464		-0.00039	27.9464		0	27.9464		1e-05	27.9464
-0.00041	28.0357		-0.00031	28.0357		0	28.0357		1e-05	28.0357
-0.00033	28.125		-0.00025	28.125		0	28.125		1e-05	28.125
-0.00027	28.2143		-0.0002	28.2143		0	28.2143		1e-05	28.2143
-0.00021	28.3036		-0.00016	28.3036		1e-05	28.3036		1e-05	28.3036
-0.00017	28.3929		-0.00013	28.3929		1e-05	28.3929		1e-05	28.3929
-0.00013	28.4821		-0.0001	28.4821		1e-05	28.4821		1e-05	28.4821
-0.0001	28.5714		-8e-05	28.5714		1e-05	28.5714		1e-05	28.5714
-8e-05	28.6607		-6e-05	28.6607		1e-05	28.6607		2e-05	28.6607
-6e-05	28.75		-5e-05	28.75		1e-05	28.75		2e-05	28.75
-5e-05	28.8393		-4e-05	28.8393		1e-05	28.8393		2e-05	28.8393
-4e-05	28.9286		-3e-05	28.9286		1e-05	28.9286		2e-05	28.9286
-3e-05	29.0179		-3e-05	29.0179		1e-05	29.0179		2e-05	29.0179
-2e-05	29.1071		-2e-05	29.1071		2e-05	29.1071		2e-05	29.1071
-1e-05	29.1964		-2e-05	29.1964		2e-05	29.1964		2e-05	29.1964
-1e-05	29.2857		-2e-05	29.2857		2e-05	29.2857		2e-05	29.2857
0	29.375		-1e-05	29.375		2e-05	29.375		1e-05	29.375
0	29.4643		-1e-05	29.4643		2e-05	29.4643		1e-05	29.4643
0	29.5536		-1e-05	29.5536		2e-05	29.5536		1e-05	29.5536
0	29.6429		-1e-05	29.6429		2e-05	29.6429		1e-05	29.6429
1e-05	29.7321		-1e-05	29.7321		2e-05	29.7321		1e-05	29.7321
1e-05	29.8214		-1e-05	29.8214		2e-05	29.8214		1e-05	29.8214
1e-05	29.9107		-1e-05	29.9107		2e-05	29.9107		1e-05	29.9107
1e-05	30		-1e-05	30		2e-05	30		1e-05	30
1e-05	30.0893		-1e-05	30.0893		2e-05	30.0893		1e-05	30.0893
1e-05	30.1786		-1e-05	30.1786		2e-05	30.1786		1e-05	30.1786
1e-05	30.2679		-1e-05	30.2679		2e-05	30.2679		1e-05	30.2679
1e-05	30.3571		-1e-05	30.3571		2e-05	30.3571		1e-05	30.3571
1e-05	30.4464		-1e-05	30.4464		2e-05	30.4464		1e-05	30.4464
1e-05	30.5357		-1e-05	30.5357		2e-05	30.5357		0	30.5357
1e-05	30.625		-1e-05	30.625		2e-05	30.625		0	30.625
1e-05	30.7143		-1e-05	30.7143		1e-05	30.7143		0	30.7143
1e-05	30.8036		-1e-05	30.8036		1e-05	30.8036		0	30.8036
1e-05	30.8929		-1e-05	30.8929		1e-05	30.8929		0	30.8929
1e-05	30.9821		-1e-05	30.9821		1e-05	30.9821		0	30.9821
1e-05	31.0714		-1e-05	31.0714		1e-05	31.0714		0	31.0714
1e-05	31.1607		-1e-05	31.1607		1e-05	31.1607		0	31.1607
1e-05	31.25		-1e-05	31.25		1e-05	31.25		0	31.25
1e-05	31.3393		-1e-05	31.3393		1e-05	31.3393		0	31.3393
0	31.4286		-1e-05	31.4286		1e-05	31.4286		-1e-05	31.4286
0	31.5179		-1e-05	31.5179		1e-05	31.5179		-1e-05	31.5179
0	31.6071		-1e-05	31.6071		1e-05	31.6071		-1e-05	31.6071
0	31.6964		-1e-05	31.6964		1e-05	31.6964		-1e-05	31.6964
0	31.7857		-1e-05	31.7857		0	31.7857		-1e-05	31.7857
0	31.875		-1e-05	31.875		0	31.875		-1e-05	31.875
0	31.9643		-1e-05	31.9643		0	31.9643		-1e-05	31.9643
0	32.0536		-1e-05	32.0536		0	32.0536		-1e-05	32.0536
0	32.1429		-1e-05	32.1429		0	32.1429		-1e-05	32.1429
0	32.2321		-1e-05	32.2321		0	32.2321		-1e-05	32.2321
0	32.3214		-1e-05	32.3214		0	32.3214		-1e-05	32.3214
0	32.4107		-1e-05	32.4107		0	32.4107		-1e-05	32.4107
0	32.5		-1e-05	32.5		0	32.5		-1e-05	32.5
0	32.5893		-1e-05	32.5893		0	32.5893		-1e-05	32.5893
0	32.6786		-1e-05	32.6786		0	32.6786		-1e-05	32.6786
0	32.7679		-1e-05	32.7679		0	32.7679		-1e-05	32.7679
-1e-05	32.8571		-1e-05	32.8571		-1e-05	32.8571		-1e-05	32.8571
-1e-05	32.9464		-1e-05	32.9464		-1e-05	32.9464		-1e-05	32.9464
-1e-05	33.0357		-1e-05	33.0357		-1e-05	33.0357		-1e-05	33.0357
-1e-05	33.125		-1e-05	33.125		-1e-05	33.125		-1e-05	33.125
-1e-05	33.2143		-1e-05	33.2143		-1e-05	33.2143		-1e-05	33.2143
-1e-05	33.3036		0	33.3036		-1e-05	33.3036		-1e-05	33.3036
-1e-05	33.3929		0	33.3929		-1e-05	33.3929		-1e-05	33.3929
-1e-05	33.4821		0	33.4821		-1e-05	33.4821		-1e-05	33.4821
-1e-05	33.5714		0	33.5714		-1e-05	33.5714		-1e-05	33.5714
-1e-05	33.6607		0	33.6607		-1e-05	33.6607		-1e-05	33.6607
-1e-05	33.75		0	33.75		-1e-05	33.75		-1e-05	33.75
-1e-05	33.8393		0	33.8393		-1e-05	33.8393		-1e-05	33.8393
-1e-05	33.9286		0	33.9286		-1e-05	33.9286		-1e-05	33.9286
-1e-05	34.0179		0	34.0179		-1e-05	34.0179		0	34.0179
-1e-05	34.1071		0	34.1071		-1e-05	34.1071		0	34.1071
-1e-05	34.1964		0	34.1964		-1e-05	34.1964		0	34.1964
-1e-05	34.2857		0	34.2857		-1e-05	34.2857		0	34.2857
-1e-05	34.375		1e-05	34.375		-1e-05	34.375		0	34.375
-1e-05	34.4643		1e-05	34.4643		-1e-05	34.4643		0	34.4643
-1e-05	34.5536		1e-05	34.5536		-1e-05	34.5536		0	34.5536
-1e-05	34.6429		1e-05	34.6429		-1e-05	34.6429		0	34.6429
-1e-05	34.7321		1e-05	34.7321		-1e-05	34.7321		0	34.7321
-1e-05	34.8214		1e-05	34.8214		-1e-05	34.8214		0	34.8214
-1e-05	34.9107		1e-05	34.9107		-1e-05	34.9107		0	34.9107
-1e-05	35		1e-05	35		-1e-05	35		0	35
-1e-05	35.0893		1e-05	35.0893		-1e-05	35.0893		0	35.0893
-1e-05	35.1786		1e-05	35.1786		-1e-05	35.1786		1e-05	35.1786
0	35.2679		1e-05	35.2679		-1e-05	35.2679		1e-05	35.2679
0	35.3571		2e-05	35.3571		-1e-05	35.3571		1e-05	35.3571
0	35.4464		2e-05	35.4464		-1e-05	35.4464		1e-05	35.4464
0	35.5357		2e-05	35.5357		-1e-05	35.5357		1e-05	35.5357
0	35.625		2e-05	35.625		-1e-05	35.625		1e-05	35.625
0	35.7143		2e-05	35.7143		-1e-05	35.7143		1e-05	35.7143
0	35.8036		2e-05	35.8036		-1e-05	35.8036		1e-05	35.8036
0	35.8929		2e-05	35.8929		-1e-05	35.8929		1e-05	35.8929
0	35.9821		2e-05	35.9821		-1e-05	35.9821		1e-05	35.9821
0	36.0714		2e-05	36.0714		-1e-05	36.0714		1e-05	36.0714
0	36.1607		2e-05	36.1607		-1e-05	36.1607		1e-05	36.1607
0	36.25		2e-05	36.25		0	36.25		1e-05	36.25
0	36.3393		2e-05	36.3393		0	36.3393		1e-05	36.3393
0	36.4286		2e-05	36.4286		0	36.4286		1e-05	36.4286
0	36.5179		2e-05	36.5179		0	36.5179		1e-05	36.5179
0	36.6071		2e-05	36.6071		0	36.6071		1e-05	36.6071
0	36.6964		2e-05	36.6964		0	36.6964		1e-05	36.6964
0	36.7857		2e-05	36.7857		0	36.7857		1e-05	36.7857
0	36.875		2e-05	36.875		0	36.875		1e-05	36.875
0	36.9643		2e-05	36.9643		0	36.9643		1e-05	36.9643
0	37.0536		2e-05	37.0536		0	37.0536		1e-05	37.0536
0	37.1429		2e-05	37.1429		0	37.1429		1e-05	37.1429
0	37.2321		1e-05	37.2321		0	37.2321		1e-05	37.2321
1e-05	37.3214		1e-05	37.3214		0	37.3214		1e-05	37.3214
1e-05	37.4107		1e-05	37.4107		0	37.4107		1e-05	37.4107
1e-05	37.5		1e-05	37.5		0	37.5		1e-05	37.5
1e-05	37.5893		1e-05	37.5893		0	37.5893		1e-05	37.5893
1e-05	37.6786		1e-05	37.6786		0	37.6786		1e-05	37.6786
1e-05	37.7679		1e-05	37.7679		0	37.7679		1e-05	37.7679
1e-05	37.8571		1e-05	37.8571		0	37.8571		1e-05	37.8571
1e-05	37.9464		1e-05	37.9464		0	37.9464		1e-05	37.9464
1e-05	38.0357		1e-05	38.0357		0	38.0357		1e-05	38.0357
1e-05	38.125		0	38.125		0	38.125		0	38.125
1e-05	38.2143		0	38.2143		0	38.2143		0	38.2143
1e-05	38.3036		0	38.3036		0	38.3036		0	38.3036
1e-05	38.3929		0	38.3929		0	38.3929		0	38.3929
1e-05	38.4821		0	38.4821		0	38.4821		0	38.4821
0	38.5714		0	38.5714		0	38.5714		0	38.5714
0	38.6607		0	38.6607		0	38.6607		0	38.6607
0	38.75		0	38.75		1e-05	38.75		0	38.75
0	38.8393		0	38.8393		1e-05	38.8393		0	38.8393
0	38.9286		-1e-05	38.9286		1e-05	38.9286		0	38.9286
0	39.0179		-1e-05	39.0179		1e-05	39.0179		0	39.0179
0	39.1071		-1e-05	39.1071		1e-05	39.1071		0	39.1071
0	39.1964		-1e-05	39.1964		1e-05	39.1964		0	39.1964
0	39.2857		-1e-05	39.2857		1e-05	39.2857		0	39.2857
0	39.375		-1e-05	39.375		1e-05	39.375		0	39.375
0	39.4643		-1e-05	39.4643		1e-05	39.4643		0	39.4643
0	39.5536		-1e-05	39.5536		1e-05	39.5536		0	39.5536
1e-05	39.6429		-1e-05	39.6429		1e-05	39.6429		1e-05	39.6429
1e-05	39.7321		-1e-05	39.7321		1e-05	39.7321		1e-05	39.7321
1e-05	39.8214		-1e-05	39.8214		1e-05	39.8214		1e-05	39.8214
1e-05	39.9107		0	39.9107		1e-05	39.9107		2e-05	39.9107

## Sheet: Figure2e
	E_ads
Se	-0.71
Cl	-1.05
Se + Cl	-1.67
2Se + 2Cl	-1.92

## Sheet: Figure2f
	Control	Target
VI	0.82	1.01
VPb	3.16	3.25
IPb	3.88	4.53
PbI	1.58	1.49

## Sheet: Figure 2g
	Control-FAI	Target-FAI	Control-PVK	Target-PVK
399.193	0	0	0.20571	0
400.157	0.02346	0.07582	0.08173	0.05754
401.121	0.02349	0.0754	0.08285	0.05834
402.085	0.02356	0.0759	0.08312	0.05909
403.05	0.02382	0.0775	0.08198	0.05973
404.014	0.02426	0.07963	0.07944	0.05995
404.978	0.0247	0.08135	0.07574	0.05939
405.942	0.02492	0.08181	0.07144	0.05784
406.906	0.02478	0.08072	0.06705	0.05542
407.871	0.02434	0.07849	0.06318	0.05261
408.835	0.02391	0.07724	0.05983	0.04902
409.799	0.02352	0.07515	0.05739	0.04785
410.763	0.02361	0.07289	0.05687	0.04978
411.728	0.02439	0.07258	0.05967	0.05267
412.692	0.02539	0.07292	0.06358	0.05651
413.656	0.02589	0.07379	0.06691	0.05966
414.62	0.02616	0.0772	0.06669	0.05993
415.585	0.02596	0.08017	0.06583	0.05979
416.549	0.0259	0.08433	0.06592	0.05878
417.513	0.02552	0.0872	0.06491	0.05867
418.477	0.02547	0.08975	0.06472	0.05925
419.442	0.02571	0.09112	0.06543	0.06074
420.406	0.0262	0.09133	0.06721	0.06237
421.37	0.02687	0.09143	0.06961	0.06262
422.334	0.02719	0.09048	0.07144	0.06167
423.298	0.02738	0.09206	0.07147	0.05694
424.263	0.02696	0.08677	0.07589	0.05775
425.227	0.02652	0.08373	0.07744	0.05704
426.191	0.02635	0.08177	0.07852	0.05672
427.155	0.02656	0.08096	0.07941	0.05681
428.12	0.02693	0.0806	0.07978	0.05724
429.084	0.02729	0.08067	0.07977	0.05753
430.048	0.02767	0.08197	0.07968	0.05697
431.012	0.02817	0.08659	0.07824	0.05415
431.977	0.02808	0.08741	0.07876	0.05527
432.941	0.02793	0.09119	0.07619	0.0548
433.905	0.02806	0.09584	0.0736	0.0549
434.869	0.02854	0.10042	0.07206	0.05572
435.834	0.02924	0.10391	0.07238	0.05697
436.798	0.02977	0.1056	0.07423	0.05797
437.762	0.0299	0.10478	0.07734	0.05885
438.726	0.02986	0.10011	0.08477	0.06165
439.69	0.02935	0.09921	0.08645	0.0592
440.655	0.02907	0.09832	0.08831	0.05702
441.619	0.02828	0.0942	0.08941	0.05715
442.583	0.02762	0.09209	0.08712	0.05558
443.547	0.02719	0.09022	0.08611	0.05386
444.512	0.02662	0.08934	0.08053	0.05031
445.476	0.02639	0.08457	0.08777	0.05173
446.44	0.02523	0.07911	0.0927	0.05285
447.404	0.0246	0.07881	0.08805	0.05085
448.368	0.02438	0.08048	0.08464	0.05015
449.333	0.02483	0.08639	0.07871	0.04928
450.297	0.02558	0.09188	0.07809	0.05158
451.261	0.02669	0.09748	0.08015	0.05575
452.226	0.02757	0.10576	0.07826	0.05735
453.19	0.02782	0.11383	0.07369	0.05769
454.154	0.02738	0.12104	0.06644	0.05676
455.118	0.02648	0.12706	0.05763	0.05494
456.082	0.02549	0.13143	0.04907	0.05307
457.047	0.02484	0.13209	0.04385	0.05375
458.011	0.02466	0.13207	0.04227	0.05363
458.975	0.02493	0.12968	0.04573	0.05432
459.939	0.0254	0.12559	0.05298	0.05502
460.904	0.0258	0.1204	0.06246	0.05532
461.868	0.02601	0.11509	0.07221	0.05506
462.832	0.02603	0.11075	0.08019	0.05423
463.796	0.02595	0.10802	0.08545	0.05297
464.76	0.02608	0.10665	0.0889	0.05217
465.725	0.0265	0.10557	0.09206	0.05257
466.689	0.02705	0.10302	0.09705	0.05504
467.653	0.02753	0.10249	0.09961	0.05554
468.617	0.02749	0.10087	0.10111	0.05649
469.582	0.02687	0.09883	0.10121	0.05752
470.546	0.02637	0.09903	0.10148	0.05755
471.51	0.02585	0.10028	0.10112	0.05755
472.474	0.02554	0.10222	0.1009	0.05766
473.439	0.02564	0.10447	0.10192	0.05747
474.403	0.02587	0.1058	0.10389	0.0566
475.367	0.02564	0.10451	0.10657	0.05473
476.331	0.02513	0.10228	0.11026	0.05075
477.296	0.02441	0.09531	0.11564	0.04979
478.26	0.02354	0.0881	0.11969	0.04875
479.224	0.02279	0.0822	0.12169	0.048
480.188	0.02238	0.07872	0.12151	0.04769
481.152	0.02238	0.07788	0.11974	0.04781
482.117	0.02261	0.0791	0.11714	0.04812
483.081	0.0228	0.08155	0.11432	0.04833
484.045	0.0227	0.08447	0.11144	0.04824
485.009	0.02277	0.08917	0.11021	0.04703
485.974	0.02202	0.09202	0.10703	0.04671
486.938	0.02127	0.09492	0.10391	0.04655
487.902	0.02072	0.09762	0.10115	0.04664
488.866	0.02042	0.0996	0.09929	0.04687
489.831	0.02026	0.10019	0.09882	0.04694
490.795	0.02004	0.0989	0.09998	0.04665
491.759	0.01962	0.09577	0.1025	0.04597
492.723	0.01904	0.09152	0.10578	0.04516
493.688	0.01847	0.08739	0.10899	0.04463
494.652	0.01815	0.08485	0.11095	0.04462
495.616	0.01829	0.08506	0.11154	0.04515
496.58	0.01857	0.0869	0.11058	0.04683
497.544	0.01912	0.09147	0.10857	0.04819
498.509	0.0195	0.09581	0.10707	0.05023
499.473	0.01993	0.10295	0.10494	0.0492
500.437	0.01969	0.10684	0.10524	0.04882
501.401	0.01918	0.10396	0.1091	0.05268
502.366	0.0181	0.10127	0.11305	0.05229
503.33	0.01715	0.09699	0.11587	0.05077
504.294	0.01646	0.09168	0.11818	0.04834
505.258	0.01604	0.08545	0.12124	0.04598
506.223	0.01549	0.07836	0.12455	0.04447
507.187	0.01469	0.0722	0.12587	0.04326
508.151	0.01393	0.06835	0.12592	0.0424
509.115	0.01332	0.06607	0.12683	0.04273
510.079	0.01312	0.06564	0.12966	0.04327
511.044	0.01253	0.06091	0.13312	0.04681
512.008	0.01285	0.05783	0.1437	0.04762
512.972	0.01289	0.05153	0.1576	0.04738
513.936	0.01245	0.04226	0.17485	0.04623
514.901	0.01174	0.03134	0.19661	0.04562
515.865	0.01054	0.02158	0.21555	0.04568
516.829	0.00985	0.01919	0.21938	0.04482
517.793	0.00836	0.02337	0.21809	0.04453
518.758	0.0073	0.03556	0.20475	0.04448
519.722	0.00666	0.05331	0.18286	0.04463
520.686	0.00634	0.0733	0.15681	0.04447
521.65	0.00594	0.08559	0.13874	0.04968
522.615	0.00593	0.09468	0.1246	0.05399
523.579	0.00585	0.10243	0.11227	0.05387
524.543	0.00596	0.10455	0.10725	0.05399
525.507	0.00648	0.10144	0.10823	0.05522
526.471	0.00728	0.10277	0.1037	0.04889
527.436	0.00846	0.09694	0.10677	0.04735
528.4	0.00909	0.08615	0.11327	0.04787
529.364	0.00918	0.07392	0.11896	0.04767
530.328	0.00868	0.06117	0.12312	0.04678
531.293	0.00784	0.04939	0.12526	0.04546
532.257	0.00714	0.04013	0.12525	0.04433
533.221	0.00708	0.03461	0.12328	0.04398
534.185	0.00793	0.03328	0.11984	0.04462
535.149	0.00958	0.03566	0.11574	0.04602
536.114	0.01163	0.04062	0.11191	0.04764
537.078	0.01349	0.04721	0.1087	0.04847
538.042	0.01449	0.04675	0.11549	0.05526
539.006	0.01503	0.05499	0.11363	0.05254
539.971	0.01514	0.06082	0.11551	0.05092
540.935	0.01475	0.06278	0.12139	0.05122
541.899	0.01443	0.06294	0.12772	0.05147
542.863	0.01432	0.06085	0.13359	0.05159
543.828	0.0143	0.05636	0.13819	0.05134
544.792	0.01412	0.04988	0.14091	0.05052
545.756	0.01356	0.04268	0.14139	0.04919
546.72	0.01313	0.03834	0.14137	0.04691
547.685	0.01204	0.03552	0.1379	0.04591
548.649	0.0112	0.03732	0.13348	0.04585
549.613	0.01095	0.04381	0.12899	0.04695
550.577	0.01141	0.05378	0.12531	0.04895
551.542	0.01221	0.06456	0.12223	0.05166
552.506	0.013	0.07414	0.11974	0.05442
553.47	0.01395	0.08285	0.11909	0.05598
554.434	0.01447	0.08906	0.11873	0.05691
555.398	0.01456	0.0931	0.11837	0.05755
556.363	0.01466	0.09617	0.11722	0.05845
557.327	0.01471	0.09849	0.11665	0.05979
558.291	0.0148	0.10025	0.11741	0.06159
559.255	0.01489	0.10113	0.12011	0.06361
560.22	0.01522	0.10194	0.1263	0.06485
561.184	0.01485	0.09967	0.13319	0.06645
562.148	0.01399	0.09524	0.14059	0.06792
563.112	0.01294	0.08985	0.14763	0.06905
564.077	0.01228	0.08525	0.1543	0.06955
565.041	0.01204	0.08127	0.1595	0.07001
566.005	0.01233	0.07797	0.16357	0.07049
566.969	0.0131	0.07496	0.16737	0.07098
567.933	0.01471	0.07338	0.17356	0.07061
568.898	0.01585	0.06916	0.17923	0.07127
569.862	0.01706	0.06419	0.18634	0.07221
570.826	0.01814	0.05636	0.19676	0.07585
571.79	0.0196	0.05107	0.20405	0.0782
572.755	0.02132	0.04703	0.20903	0.08087
573.719	0.02319	0.04472	0.21091	0.08363
574.683	0.02504	0.04449	0.20956	0.0861
575.647	0.02665	0.04652	0.2057	0.08805
576.612	0.02793	0.05083	0.20065	0.08958
577.576	0.02899	0.05725	0.19619	0.09107
578.54	0.03013	0.06524	0.19391	0.09305
579.504	0.03172	0.07387	0.19482	0.09592
580.468	0.03403	0.08197	0.19909	0.09975
581.433	0.0371	0.08842	0.20612	0.10425
582.397	0.0407	0.09252	0.21484	0.10897
583.361	0.04448	0.09427	0.22402	0.11349
584.325	0.04809	0.09439	0.23265	0.11766
585.29	0.05133	0.09404	0.24013	0.12165
586.254	0.05426	0.09438	0.24625	0.12577
587.218	0.05727	0.0965	0.25044	0.13036
588.182	0.06046	0.10007	0.2534	0.13564
589.147	0.06403	0.10448	0.25527	0.14113
590.111	0.06792	0.10879	0.2561	0.14645
591.075	0.07202	0.11244	0.25588	0.15125
592.039	0.0763	0.11568	0.25454	0.15544
593.004	0.0809	0.1194	0.25225	0.15924
593.968	0.08617	0.12475	0.24937	0.16308
594.932	0.09252	0.13251	0.24637	0.16739
595.896	0.1002	0.14264	0.24373	0.17238
596.861	0.10922	0.15428	0.24174	0.17796
597.825	0.11924	0.16611	0.2404	0.1838
598.789	0.12972	0.17695	0.23945	0.18954
599.753	0.14007	0.18618	0.23851	0.19496
600.717	0.14986	0.1939	0.23732	0.20006
601.682	0.15899	0.20074	0.2357	0.20497
602.646	0.16764	0.2075	0.23368	0.20984
603.61	0.1762	0.2147	0.23134	0.21465
604.574	0.18508	0.22246	0.22876	0.21918
605.539	0.19454	0.23054	0.22587	0.22311
606.503	0.20461	0.23873	0.22238	0.22612
607.467	0.21517	0.24706	0.21787	0.22813
608.431	0.22602	0.25589	0.21197	0.22931
609.396	0.23699	0.26585	0.20442	0.23006
610.36	0.248	0.27745	0.1952	0.23082
611.324	0.259	0.2909	0.18454	0.23193
612.288	0.26997	0.306	0.17287	0.23346
613.253	0.28084	0.32231	0.1607	0.23528
614.217	0.29152	0.33941	0.14846	0.23705
615.181	0.30192	0.35709	0.13651	0.23845
616.145	0.31204	0.37547	0.12514	0.23923
617.109	0.32195	0.39476	0.11451	0.23928
618.074	0.33178	0.41519	0.10454	0.23858
619.038	0.34167	0.43654	0.09526	0.23723
620.002	0.35159	0.45833	0.08644	0.23533
620.966	0.36135	0.47989	0.07778	0.23296
621.931	0.37058	0.50056	0.06897	0.23025
622.895	0.3789	0.51997	0.05976	0.22735
623.859	0.38609	0.53808	0.05018	0.22447
624.823	0.39209	0.55518	0.04047	0.22186
625.788	0.39712	0.57168	0.03106	0.21969
626.752	0.40146	0.58791	0.02249	0.21806
627.716	0.4054	0.60395	0.01526	0.21696
628.68	0.40905	0.61955	0.00966	0.21625
629.644	0.4123	0.63432	0.00574	0.21581
630.609	0.41497	0.64784	0.00331	0.21554
631.573	0.41684	0.65989	0.00206	0.21542
632.537	0.41787	0.67056	0.00162	0.21551
633.501	0.41823	0.68012	0.00169	0.21587
634.466	0.41822	0.68896	0.0021	0.21654
635.43	0.41817	0.69733	0.00289	0.21752
636.394	0.41828	0.70524	0.00424	0.21878
637.358	0.41856	0.71244	0.00641	0.22029
638.323	0.41882	0.71863	0.00964	0.22205
639.287	0.41882	0.72355	0.01407	0.22414
640.251	0.41837	0.7272	0.01966	0.22666
641.215	0.41741	0.7298	0.02619	0.22969
642.179	0.41603	0.7317	0.03331	0.23322
643.144	0.41439	0.73324	0.04068	0.23719
644.108	0.41261	0.73458	0.04803	0.24144
645.072	0.41078	0.73573	0.05523	0.24578
646.036	0.40893	0.73663	0.06228	0.25006
647.001	0.40712	0.73729	0.06928	0.25412
647.965	0.40549	0.7379	0.07628	0.25785
648.929	0.40427	0.7388	0.08328	0.2611
649.893	0.40377	0.74039	0.09017	0.26372
650.858	0.40416	0.74288	0.09681	0.2656
651.822	0.40541	0.74615	0.10313	0.26669
652.786	0.40728	0.74981	0.10917	0.26708
653.75	0.40941	0.75334	0.11508	0.26693
654.715	0.41149	0.7564	0.12107	0.26646
655.679	0.41338	0.75894	0.12733	0.26578
656.643	0.41516	0.76127	0.13389	0.26488
657.607	0.41711	0.76392	0.14065	0.26364
658.572	0.41949	0.76739	0.1474	0.26196
659.536	0.42244	0.77191	0.15392	0.25989
660.5	0.42586	0.77737	0.16003	0.25777
661.464	0.42944	0.78333	0.16572	0.25622
662.428	0.43271	0.7891	0.1711	0.25606
663.393	0.43507	0.79377	0.17649	0.25821
664.357	0.43586	0.79626	0.18233	0.26347
665.321	0.43451	0.79556	0.18903	0.2722
666.285	0.43085	0.79121	0.19677	0.2839
667.25	0.42543	0.78389	0.20515	0.2968
668.214	0.41959	0.77562	0.21327	0.30808
669.178	0.4148	0.76881	0.22019	0.31507
670.142	0.41188	0.76489	0.2256	0.3167
671.106	0.41067	0.76378	0.22984	0.314
672.071	0.41049	0.76453	0.23341	0.30907
673.035	0.41075	0.76625	0.23658	0.30393
673.999	0.4111	0.76836	0.23942	0.29987
674.963	0.41132	0.77043	0.2419	0.29744
675.928	0.41124	0.77206	0.2441	0.29659
676.892	0.41075	0.77291	0.24613	0.29692
677.856	0.40986	0.7729	0.24817	0.29782
678.82	0.40874	0.77227	0.2503	0.29872
679.785	0.40761	0.77151	0.25247	0.29922
680.749	0.40675	0.77112	0.25451	0.29915
681.713	0.40627	0.77136	0.25621	0.29852
682.677	0.4061	0.77216	0.25741	0.29743
683.641	0.40609	0.7732	0.2581	0.29596
684.606	0.40601	0.77407	0.25839	0.29417
685.57	0.40574	0.77451	0.25851	0.29207
686.534	0.40529	0.77457	0.25871	0.28973
687.499	0.40479	0.77455	0.2591	0.28717
688.463	0.40439	0.7749	0.25966	0.28447
689.427	0.4042	0.77596	0.26029	0.28166
690.391	0.40421	0.77781	0.26081	0.27873
691.355	0.4043	0.78028	0.26111	0.27566
692.32	0.4043	0.78302	0.26117	0.27241
693.284	0.40408	0.78569	0.26108	0.26901
694.248	0.40364	0.78816	0.26096	0.26552
695.212	0.40307	0.79046	0.26092	0.26206
696.177	0.40253	0.79282	0.261	0.25875
697.141	0.40209	0.79538	0.26117	0.25565
698.105	0.40175	0.79817	0.26138	0.25278
699.069	0.40137	0.80098	0.26158	0.25009
700.034	0.40079	0.8035	0.26173	0.24749
700.998	0.39985	0.80544	0.26179	0.24492
701.962	0.39852	0.80671	0.26173	0.2423
702.926	0.39686	0.8074	0.26142	0.23964
703.89	0.39501	0.80779	0.26076	0.23695
704.855	0.39308	0.80813	0.25962	0.23426
705.819	0.39109	0.80853	0.25796	0.23161
706.783	0.389	0.80889	0.25583	0.22902
707.747	0.38671	0.80902	0.25338	0.22651
708.712	0.38413	0.80867	0.25083	0.22408
709.676	0.38128	0.80772	0.24838	0.2218
710.64	0.37822	0.8062	0.24613	0.21972
711.604	0.37503	0.80422	0.24408	0.21794
712.568	0.37174	0.80188	0.24213	0.21656
713.533	0.36829	0.79914	0.24009	0.21568
714.497	0.36455	0.79583	0.2378	0.21531
715.461	0.36038	0.79177	0.23515	0.2154
716.426	0.35576	0.78684	0.23212	0.21576
717.39	0.35078	0.78117	0.22877	0.21609
718.354	0.3457	0.77513	0.2252	0.216
719.318	0.34081	0.76918	0.2215	0.21511
720.282	0.33637	0.76371	0.21775	0.21315
721.247	0.33244	0.75886	0.21398	0.21005
722.211	0.32892	0.75447	0.21022	0.206
723.175	0.32557	0.75013	0.20649	0.20136
724.139	0.32213	0.74544	0.20281	0.19661
725.104	0.31843	0.7401	0.19918	0.19215
726.068	0.3144	0.73403	0.1956	0.18827
727.032	0.31009	0.72735	0.19201	0.18501
727.996	0.3056	0.72025	0.18836	0.18226
728.961	0.30098	0.71286	0.18456	0.17981
729.925	0.29628	0.70519	0.18055	0.17742
730.889	0.29147	0.69717	0.17629	0.17492
731.853	0.28656	0.68869	0.17183	0.17226
732.817	0.28156	0.67975	0.16723	0.16948
733.782	0.27654	0.6704	0.16259	0.16666
734.746	0.27157	0.66081	0.15801	0.16386
735.71	0.2667	0.6511	0.15355	0.1611
736.674	0.26194	0.64135	0.14923	0.15832
737.639	0.25723	0.63153	0.14503	0.15545
738.603	0.25252	0.62157	0.14093	0.15246
739.567	0.24775	0.61141	0.1369	0.14933
740.531	0.24294	0.60107	0.13296	0.14611
741.495	0.23815	0.59063	0.12915	0.14286
742.46	0.23345	0.5802	0.12559	0.13963
743.424	0.22888	0.5698	0.12235	0.13643
744.388	0.22443	0.5594	0.11947	0.13321
745.352	0.22006	0.54887	0.11688	0.12994
746.317	0.21569	0.53809	0.11448	0.12659
747.281	0.21127	0.52699	0.1121	0.12316
748.245	0.20678	0.51559	0.10961	0.11971
749.209	0.20229	0.50401	0.10692	0.11627
750.174	0.19786	0.49242	0.10406	0.11287
751.138	0.19353	0.48094	0.10115	0.10953
752.102	0.18933	0.46963	0.09832	0.10623
753.066	0.18523	0.45851	0.09567	0.10297
754.031	0.18119	0.4476	0.09327	0.09977
754.995	0.17719	0.43697	0.09112	0.09666
755.959	0.17325	0.42672	0.08921	0.0937
756.923	0.16944	0.41695	0.08753	0.09093
757.888	0.16582	0.40772	0.08613	0.08834
758.852	0.16242	0.39902	0.08504	0.08591
759.816	0.15924	0.39083	0.08429	0.08358
760.78	0.15615	0.38291	0.08386	0.08137
761.744	0.15321	0.37554	0.08354	0.0792
762.709	0.15044	0.36889	0.08313	0.0771
763.673	0.14783	0.36313	0.08247	0.07513
764.637	0.14542	0.35833	0.08151	0.07333
765.601	0.1432	0.35439	0.08034	0.0717
766.566	0.14115	0.35112	0.07913	0.07025
767.53	0.13925	0.34827	0.07807	0.06891
768.494	0.13746	0.34568	0.07722	0.06765
769.458	0.13577	0.34325	0.07659	0.06643
770.423	0.13417	0.34102	0.07607	0.06527
771.387	0.1327	0.33907	0.07556	0.06419
772.351	0.13136	0.33745	0.07499	0.06321
773.315	0.13017	0.33615	0.07437	0.06232
774.279	0.1291	0.33512	0.07376	0.06153
775.244	0.12815	0.33429	0.07323	0.0608
776.208	0.12727	0.33364	0.0728	0.06011
777.172	0.12646	0.33321	0.07243	0.05948
778.136	0.12572	0.3331	0.07203	0.05895
779.101	0.12504	0.33336	0.07151	0.05856
780.065	0.12442	0.33399	0.07081	0.05832
781.029	0.12387	0.3349	0.06993	0.05823
781.993	0.12336	0.33595	0.0689	0.05823
782.958	0.12289	0.337	0.0678	0.05829
783.922	0.12242	0.33798	0.06669	0.05837
784.886	0.12198	0.33891	0.0656	0.05847
785.85	0.12157	0.33988	0.0646	0.05863
786.814	0.12123	0.34099	0.06371	0.0589
787.779	0.12098	0.34229	0.06297	0.05931
788.743	0.12081	0.34376	0.06238	0.05986
789.707	0.12071	0.34531	0.06194	0.06051
790.671	0.12067	0.34686	0.06161	0.06119
791.636	0.12064	0.34834	0.06133	0.06186
792.6	0.12064	0.34977	0.06105	0.06251
793.564	0.12068	0.35122	0.06076	0.06316
794.528	0.12078	0.35281	0.06048	0.06386
795.493	0.12096	0.35458	0.06025	0.06465
796.457	0.12124	0.35655	0.06014	0.06556
797.421	0.12159	0.35865	0.0602	0.06655
798.385	0.12199	0.3608	0.06043	0.06759
799.35	0.12241	0.36292	0.0608	0.06865
800.314	0.12285	0.36498	0.06127	0.06972
801.278	0.1233	0.36699	0.06182	0.07083
802.242	0.12377	0.36902	0.06242	0.07202
803.207	0.12429	0.37113	0.06307	0.07334
804.171	0.12487	0.37334	0.06378	0.07481
805.135	0.12549	0.37566	0.06452	0.07641
806.099	0.12616	0.37805	0.06529	0.07811
807.063	0.12685	0.38052	0.06608	0.07988
808.028	0.12759	0.38306	0.06688	0.08171
808.992	0.12838	0.38571	0.06775	0.08364
809.956	0.12924	0.38852	0.06876	0.0857
810.92	0.1302	0.3915	0.06997	0.08794
811.885	0.13126	0.39465	0.07143	0.09037
812.849	0.1324	0.39797	0.07316	0.09298
813.813	0.13362	0.40139	0.07516	0.09574
814.777	0.13489	0.40492	0.0774	0.09862
815.742	0.1362	0.40856	0.07991	0.10166
816.706	0.13758	0.41237	0.08273	0.10488
817.67	0.13906	0.41644	0.08596	0.10838
818.634	0.14068	0.42087	0.08971	0.11223
819.598	0.14247	0.42574	0.09408	0.11649
820.563	0.14445	0.43114	0.09909	0.12118
821.527	0.14662	0.43711	0.10474	0.12631
822.491	0.14897	0.44371	0.11098	0.13188
823.455	0.15149	0.451	0.11776	0.1379
824.42	0.15419	0.45905	0.12508	0.14444
825.384	0.15708	0.46798	0.13294	0.15157
826.348	0.16021	0.47789	0.14143	0.15939
827.312	0.16359	0.48887	0.15062	0.16801
828.277	0.16726	0.501	0.16058	0.17748
829.241	0.1712	0.51435	0.17139	0.18784
830.205	0.17542	0.52895	0.18303	0.19911
831.169	0.17989	0.5448	0.19547	0.21128
832.134	0.18458	0.5619	0.20859	0.22434
833.098	0.18948	0.58024	0.22226	0.23828
834.062	0.19453	0.59982	0.23627	0.25306
835.026	0.19971	0.62061	0.25036	0.26861
835.99	0.20495	0.64256	0.26427	0.28483
836.955	0.21019	0.66556	0.27768	0.30155
837.919	0.21534	0.68944	0.29027	0.31859
838.883	0.22032	0.71394	0.30175	0.33571
839.847	0.22506	0.73875	0.31189	0.35271
840.812	0.22949	0.76356	0.32054	0.3694
841.776	0.23357	0.78808	0.32765	0.38561
842.74	0.23728	0.8121	0.33326	0.40123
843.704	0.24058	0.83545	0.33746	0.41612
844.669	0.24345	0.85794	0.34037	0.43014
845.633	0.24586	0.87938	0.34211	0.44311
846.597	0.24778	0.89948	0.34278	0.45487
847.561	0.24919	0.91796	0.3425	0.46526
848.525	0.25011	0.93459	0.34142	0.47423
849.49	0.25058	0.94925	0.33979	0.48177
850.454	0.25063	0.96199	0.33788	0.48795
851.418	0.25033	0.97289	0.33605	0.49287
852.382	0.2497	0.98206	0.33458	0.49659
853.347	0.24876	0.98947	0.33373	0.49913
854.311	0.24751	0.99501	0.33358	0.50049
855.275	0.24598	0.99854	0.33412	0.50069
856.239	0.2442	1	0.33527	0.49979
857.204	0.24222	0.99951	0.33698	0.49791
858.168	0.2401	0.99737	0.33924	0.49521
859.132	0.23787	0.9939	0.34214	0.49181
860.096	0.23557	0.98936	0.34575	0.48778
861.061	0.23319	0.98384	0.35005	0.48316
862.025	0.23073	0.97726	0.3549	0.4779
862.989	0.22823	0.96951	0.36003	0.47204
863.953	0.22571	0.96063	0.36522	0.46562
864.918	0.22322	0.95081	0.37039	0.45877
865.882	0.2208	0.94043	0.37565	0.45162
866.846	0.21843	0.92986	0.38122	0.44427
867.81	0.2161	0.91931	0.3872	0.43674
868.774	0.21377	0.90881	0.39345	0.42899
869.739	0.2114	0.89825	0.39947	0.42096
870.703	0.20897	0.88755	0.40466	0.41263
871.667	0.20653	0.87674	0.40858	0.40406
872.631	0.20411	0.86603	0.41128	0.39536
873.596	0.20177	0.85572	0.41335	0.38668
874.56	0.19954	0.84598	0.41568	0.37813
875.524	0.19739	0.8368	0.41903	0.36973
876.488	0.19532	0.82797	0.42362	0.36145
877.452	0.19327	0.81916	0.42903	0.3532
878.417	0.19125	0.81012	0.4344	0.3449
879.381	0.18927	0.80079	0.43892	0.33656
880.345	0.18734	0.7913	0.44229	0.32821
881.309	0.18551	0.78182	0.4449	0.31991
882.274	0.18376	0.77252	0.44757	0.31174
883.238	0.18209	0.76336	0.45103	0.3037
884.202	0.18049	0.75426	0.45548	0.29577
885.166	0.17892	0.74509	0.46036	0.2879
886.131	0.17739	0.73588	0.46472	0.28007
887.095	0.17592	0.72678	0.46772	0.2723
888.059	0.17451	0.71804	0.46916	0.26462
889.023	0.17318	0.70976	0.46968	0.25708
889.987	0.17191	0.70188	0.47041	0.24971
890.952	0.1707	0.69413	0.47228	0.24249
891.916	0.16952	0.68616	0.47552	0.23538
892.88	0.16839	0.67773	0.47949	0.22833
893.845	0.16733	0.66882	0.48306	0.22134
894.809	0.1664	0.65965	0.48527	0.21441
895.773	0.16562	0.65049	0.48602	0.20761
896.737	0.16503	0.64155	0.48597	0.20101
897.701	0.16461	0.63284	0.48634	0.19464
898.666	0.16433	0.62412	0.48811	0.18851
899.63	0.16416	0.61518	0.49144	0.18257
900.594	0.1641	0.60592	0.49546	0.1768
901.558	0.16415	0.59648	0.49883	0.17117
902.523	0.16436	0.58719	0.50041	0.16566
903.487	0.16477	0.57834	0.49997	0.1603
904.451	0.1654	0.57003	0.49826	0.15508
905.415	0.16625	0.56207	0.49656	0.15
906.38	0.16727	0.5541	0.49589	0.14503
907.344	0.16846	0.54578	0.49638	0.14015
908.308	0.16978	0.53697	0.49722	0.13533
909.272	0.17124	0.52783	0.49716	0.13059
910.236	0.17286	0.51872	0.49523	0.12598
911.201	0.17463	0.50998	0.49138	0.12155
912.165	0.17658	0.50177	0.48651	0.11733
913.129	0.17867	0.494	0.48192	0.11336
914.093	0.18087	0.48644	0.47852	0.10959
915.058	0.18315	0.47892	0.4763	0.106
916.022	0.18548	0.47138	0.47435	0.10255
916.986	0.18786	0.46396	0.47139	0.09922
917.95	0.19028	0.45685	0.46654	0.09603
918.915	0.19273	0.45012	0.4599	0.09301
919.879	0.19518	0.44362	0.45248	0.09017
920.843	0.19757	0.43705	0.44561	0.08752
921.807	0.19984	0.43008	0.44022	0.08506
922.771	0.20191	0.42257	0.43627	0.08276
923.736	0.20374	0.41462	0.43283	0.08059
924.7	0.2053	0.40659	0.42861	0.07854
925.664	0.20657	0.39885	0.4227	0.07663
926.628	0.20758	0.39157	0.41518	0.07487
927.593	0.20833	0.38474	0.40678	0.07324
928.557	0.20881	0.37809	0.39868	0.07172
929.521	0.209	0.37128	0.3917	0.07026
930.485	0.20887	0.36414	0.38586	0.06883
931.45	0.20842	0.35675	0.3804	0.0674
932.414	0.20766	0.34942	0.3743	0.06598
933.378	0.2066	0.34251	0.36687	0.06461
934.342	0.2053	0.33622	0.35819	0.06333
935.307	0.20377	0.33053	0.34903	0.06217
936.271	0.20205	0.32515	0.34042	0.06112
937.235	0.20012	0.31975	0.33303	0.06015
938.199	0.19797	0.3141	0.32681	0.05923
939.163	0.19559	0.30816	0.32109	0.05831
940.128	0.19301	0.30211	0.31499	0.05739
941.092	0.19025	0.29613	0.30792	0.05649
942.056	0.18737	0.29036	0.29996	0.05564
943.02	0.18438	0.28479	0.29176	0.05484
943.985	0.18129	0.27929	0.2841	0.05412
944.949	0.1781	0.27375	0.27748	0.05345
945.913	0.17478	0.26817	0.27173	0.05281
946.877	0.17133	0.26268	0.26619	0.0522
947.842	0.16777	0.25749	0.26007	0.05161
948.806	0.16411	0.25277	0.25295	0.05108
949.77	0.16038	0.24847	0.24499	0.0506
950.734	0.15662	0.24438	0.23689	0.05018
951.698	0.15284	0.24022	0.22945	0.04979
952.663	0.14905	0.23573	0.22313	0.04941
953.627	0.14524	0.23092	0.21783	0.04899
954.591	0.14144	0.22596	0.21293	0.04852
955.555	0.13769	0.22118	0.20772	0.048
956.52	0.13404	0.21689	0.20174	0.04747
957.484	0.13054	0.21312	0.19514	0.04697
958.448	0.12721	0.20978	0.18845	0.0465
959.412	0.12407	0.20656	0.18239	0.04608
960.377	0.1211	0.20315	0.17743	0.04569
961.341	0.11829	0.19939	0.17353	0.04533
962.305	0.11562	0.19533	0.17025	0.04499
963.269	0.11312	0.19121	0.16699	0.0447
964.234	0.1108	0.18727	0.16337	0.04447
965.198	0.10868	0.18367	0.1594	0.04433
966.162	0.10677	0.18037	0.15549	0.04427
967.126	0.10506	0.17721	0.15214	0.04425
968.091	0.10353	0.17398	0.14962	0.04422
969.055	0.10216	0.17059	0.14785	0.04415
970.019	0.10094	0.16706	0.14641	0.04405
970.983	0.09989	0.16355	0.1448	0.04393
971.947	0.09902	0.16022	0.14272	0.04384
972.912	0.09837	0.15715	0.14025	0.04383
973.876	0.09794	0.15429	0.13776	0.04389
974.84	0.09774	0.15148	0.13571	0.04402
975.804	0.09774	0.14857	0.13436	0.04418
976.769	0.09794	0.14549	0.13363	0.04432
977.733	0.0983	0.1423	0.13318	0.04443
978.697	0.09882	0.13916	0.13258	0.04453
979.661	0.09946	0.13624	0.13157	0.04467
980.625	0.10019	0.1336	0.1302	0.04487
981.59	0.10097	0.13119	0.12878	0.04516
982.554	0.10172	0.12885	0.12769	0.04551
983.518	0.10236	0.12641	0.12714	0.04591
984.482	0.10282	0.1238	0.12708	0.04629
985.447	0.10304	0.12103	0.12726	0.04665
986.411	0.10297	0.11821	0.12736	0.047
987.375	0.10263	0.11547	0.12721	0.04735
988.339	0.10202	0.11288	0.12688	0.04775
989.304	0.10116	0.11043	0.12663	0.04822
990.268	0.1001	0.10806	0.12673	0.04874
991.232	0.09887	0.10568	0.12732	0.0493
992.196	0.09753	0.10326	0.12831	0.04987
993.16	0.09615	0.10086	0.12945	0.05045
994.125	0.0948	0.0986	0.13046	0.05105
995.089	0.09358	0.09655	0.13123	0.05172
996.053	0.09254	0.09473	0.13184	0.05246
997.018	0.09173	0.09305	0.13255	0.0533
997.982	0.09115	0.0914	0.13364	0.05423
998.946	0.09081	0.08967	0.13522	0.05522
999.91	0.09067	0.08782	0.13725	0.05626
1000.87	0.0907	0.08593	0.1395	0.05734
1001.84	0.09091	0.08414	0.14174	0.0585
1002.8	0.09127	0.08256	0.14383	0.05974
1003.77	0.09179	0.08125	0.14578	0.06107
1004.73	0.09244	0.08018	0.14775	0.06245
1005.7	0.09322	0.07925	0.14988	0.06381
1006.66	0.09411	0.07839	0.15214	0.06505
1007.62	0.09509	0.0776	0.15439	0.06607
1008.59	0.09617	0.07701	0.15639	0.06681
1009.55	0.09737	0.07679	0.15786	0.06723
1010.52	0.09871	0.07713	0.15871	0.06736
1011.48	0.10023	0.07812	0.15895	0.0672
1012.45	0.1019	0.07969	0.15878	0.06681
1013.41	0.10366	0.08158	0.15844	0.06622
1014.37	0.10541	0.08341	0.15813	0.06548
1015.34	0.10697	0.08474	0.1579	0.06464
1016.3	0.10817	0.08516	0.15776	0.06378
1017.27	0.10884	0.08437	0.15769	0.06298
1018.23	0.10885	0.08223	0.15771	0.06231
1019.2	0.10816	0.07876	0.15782	0.06179
1020.16	0.10681	0.07416	0.15806	0.06142
1021.12	0.10493	0.06879	0.15846	0.06115
1022.09	0.10271	0.06305	0.15898	0.06092
1023.05	0.10036	0.0574	0.15948	0.06069
1024.02	0.09811	0.05227	0.15987	0.06045
1024.98	0.09615	0.048	0.16012	0.06024
1025.94	0.09461	0.04477	0.16028	0.06011
1026.91	0.09357	0.04265	0.16044	0.06008
1027.87	0.09305	0.04154	0.16066	0.06014
1028.84	0.093	0.04128	0.16096	0.06026
1029.8	0.09335	0.04167	0.16128	0.06039
1030.77	0.09397	0.04253	0.16148	0.0605
1031.73	0.09475	0.04368	0.16137	0.06057
1032.69	0.09555	0.04494	0.16089	0.06065
1033.66	0.09624	0.04616	0.16005	0.06079
1034.62	0.09673	0.04717	0.15893	0.06103
1035.59	0.09697	0.04787	0.15763	0.06139
1036.55	0.09694	0.04821	0.15624	0.06185
1037.52	0.09667	0.04824	0.15478	0.06238
1038.48	0.09618	0.04807	0.15324	0.06294
1039.44	0.0955	0.04783	0.15159	0.06351
1040.41	0.0946	0.0476	0.14981	0.06409
1041.37	0.0934	0.0474	0.14792	0.06468
1042.34	0.09178	0.04715	0.14595	0.06527
1043.3	0.08965	0.04674	0.14392	0.06579
1044.27	0.08692	0.04608	0.14177	0.06618
1045.23	0.08364	0.04517	0.13944	0.06634
1046.19	0.07994	0.0441	0.13686	0.06623
1047.16	0.07607	0.04306	0.13401	0.06582
1048.12	0.0723	0.04228	0.13085	0.06511
1049.09	0.06888	0.04191	0.12739	0.06414
1050.05	0.066	0.04202	0.12367	0.06293
1051.02	0.0637	0.04255	0.11968	0.0615
1051.98	0.06194	0.04339	0.11538	0.05982
1052.94	0.06059	0.04439	0.1108	0.05793
1053.91	0.05952	0.04546	0.106	0.05586
1054.87	0.05863	0.04658	0.10114	0.0537
1055.84	0.05783	0.04778	0.09641	0.05156
1056.8	0.0571	0.04911	0.09199	0.04956
1057.76	0.05642	0.0506	0.08798	0.04778
1058.73	0.05578	0.05224	0.0844	0.04625
1059.69	0.05513	0.05401	0.08118	0.04496
1060.66	0.05445	0.05586	0.07821	0.04387
1061.62	0.05369	0.05778	0.07545	0.04296
1062.59	0.05284	0.05978	0.07289	0.04223
1063.55	0.05189	0.06189	0.07064	0.04172
1064.51	0.05088	0.0641	0.06876	0.04145
1065.48	0.0498	0.06643	0.06731	0.04145
1066.44	0.04867	0.06881	0.06628	0.0417
1067.41	0.04747	0.07119	0.0656	0.04216
1068.37	0.04617	0.07353	0.06523	0.04278
1069.34	0.04476	0.07581	0.06512	0.04355
1070.3	0.04323	0.07804	0.06532	0.04446
1071.26	0.04161	0.08028	0.06588	0.04554
1072.23	0.03992	0.08256	0.06681	0.04681
1073.19	0.03818	0.08491	0.06808	0.04826
1074.16	0.03642	0.0873	0.06957	0.04987
1075.12	0.03464	0.08969	0.07112	0.05158
1076.09	0.03283	0.09202	0.07264	0.05332
1077.05	0.031	0.09426	0.07411	0.05509
1078.01	0.02916	0.09641	0.07561	0.05688
1078.98	0.02736	0.0985	0.07727	0.05874
1079.94	0.02563	0.10056	0.07918	0.0607
1080.91	0.024	0.1026	0.08137	0.06278
1081.87	0.02248	0.10462	0.08379	0.06495
1082.83	0.02108	0.10659	0.08633	0.06718
1083.8	0.01976	0.10846	0.08891	0.06941
1084.76	0.01853	0.11022	0.09151	0.07163
1085.73	0.0174	0.11187	0.09417	0.07384
1086.69	0.01637	0.11342	0.09695	0.07607
1087.65	0.01548	0.11492	0.09988	0.07835
1088.62	0.01473	0.1164	0.10291	0.08068
1089.58	0.01414	0.11785	0.10591	0.08302
1090.55	0.01368	0.11926	0.10874	0.08535
1091.51	0.01333	0.12062	0.11129	0.0876
1092.48	0.01308	0.1219	0.11353	0.08975
1093.44	0.01293	0.12312	0.11553	0.09182
1094.4	0.0129	0.12427	0.11739	0.09383
1095.37	0.01301	0.12541	0.11917	0.09581
1096.33	0.01327	0.12653	0.12088	0.09778
1097.3	0.01367	0.12765	0.12246	0.09971
1098.26	0.01421	0.12874	0.12381	0.10157
1099.23	0.01485	0.12979	0.12486	0.10332
1100.19	0.01558	0.13075	0.1256	0.10494
1101.15	0.01639	0.13164	0.12607	0.10642
1102.12	0.0173	0.13247	0.12637	0.10781
1103.08	0.01832	0.13326	0.12656	0.10912
1104.05	0.01945	0.13403	0.12665	0.11037
1105.01	0.02067	0.13478	0.12655	0.11155
1105.98	0.02195	0.13548	0.12623	0.11263
1106.94	0.02323	0.13606	0.1256	0.11358
1107.9	0.02448	0.13648	0.12468	0.11438
1108.87	0.02565	0.13668	0.12352	0.11505
1109.83	0.0267	0.13663	0.12219	0.11561
1110.8	0.02765	0.13631	0.12076	0.1161
1111.76	0.02847	0.13574	0.11921	0.11653
1112.72	0.02917	0.13495	0.11747	0.11689
1113.69	0.02974	0.13398	0.11542	0.11715
1114.65	0.03019	0.13286	0.11303	0.11729
1115.62	0.03052	0.13167	0.11027	0.11728
1116.58	0.03075	0.13047	0.1072	0.11712
1117.55	0.03091	0.12931	0.1039	0.11684
1118.51	0.031	0.12826	0.10045	0.11647
1119.47	0.03105	0.12733	0.09688	0.11602
1120.44	0.03105	0.1265	0.09318	0.11551
1121.4	0.03098	0.12574	0.08929	0.11493
1122.37	0.03083	0.12499	0.08524	0.11426
1123.33	0.03061	0.12422	0.08106	0.1135
1124.3	0.03031	0.1234	0.07682	0.11267
1125.26	0.02996	0.12253	0.07264	0.1118
1126.22	0.02958	0.12165	0.06855	0.11093
1127.19	0.0292	0.12077	0.06461	0.11007
1128.15	0.02883	0.11992	0.06076	0.10923
1129.12	0.02848	0.11911	0.05693	0.10839
1130.08	0.02812	0.11834	0.05306	0.10752
1131.05	0.02778	0.11761	0.04917	0.10661
1132.01	0.02745	0.11691	0.04531	0.10568
1132.97	0.02714	0.11627	0.04154	0.10474
1133.94	0.02689	0.11569	0.03792	0.1038
1134.9	0.0267	0.11518	0.03449	0.1029
1135.87	0.02657	0.11473	0.0312	0.10202
1136.83	0.02651	0.11433	0.02802	0.10114
1137.8	0.0265	0.11394	0.02493	0.10024
1138.76	0.02652	0.11356	0.02194	0.09931
1139.72	0.02659	0.11318	0.01913	0.09838
1140.69	0.0267	0.11283	0.01654	0.09745
1141.65	0.02688	0.11252	0.01423	0.09657
1142.62	0.02711	0.11226	0.01218	0.09573
1143.58	0.02741	0.11207	0.01036	0.09494
1144.55	0.02776	0.11193	0.00868	0.09418
1145.51	0.02814	0.11183	0.0071	0.09342
1146.47	0.02855	0.11176	0.00559	0.09262
1147.44	0.02899	0.11171	0.00419	0.0918
1148.4	0.02945	0.1117	0.00295	0.09098
1149.37	0.02995	0.11173	0.00192	0.09018
1150.33	0.0305	0.11181	0.00111	0.08941
1151.3	0.03108	0.11195	0.000549862	0.0887
1152.26	0.03169	0.11212	0.00018275	0.08802
1153.22	0.03232	0.11231	9.58502e-07	0.08737
1154.19	0.03296	0.11249	0	0.08671
1155.15	0.03362	0.11265	0.00022517	0.08606
1156.12	0.0343	0.11279	0.00070493	0.08541
1157.08	0.03501	0.11293	0.00145	0.08477
1158.04	0.03575	0.11308	0.00243	0.08416
1159.01	0.03651	0.11324	0.00358	0.08356
1159.97	0.03729	0.11341	0.00484	0.08297
1160.94	0.03808	0.11359	0.00614	0.08236
1161.9	0.03886	0.11377	0.00748	0.08172
1162.87	0.03965	0.11396	0.00886	0.08104
1163.83	0.04045	0.11417	0.01036	0.08035
1164.79	0.04127	0.1144	0.01198	0.07964
1165.76	0.04212	0.11466	0.01374	0.07894
1166.72	0.043	0.11496	0.01559	0.07824
1167.69	0.04389	0.11527	0.01747	0.07753
1168.65	0.04478	0.11559	0.01933	0.07678
1169.62	0.04565	0.1159	0.02115	0.07596
1170.58	0.04652	0.11619	0.02292	0.07509
1171.54	0.04737	0.11648	0.0247	0.07415
1172.51	0.04823	0.11678	0.02652	0.07319
1173.47	0.04911	0.11711	0.02843	0.07221
1174.44	0.05001	0.11747	0.0304	0.07122
1175.4	0.05093	0.11783	0.03241	0.07022
1176.37	0.05186	0.1182	0.03445	0.06918
1177.33	0.0528	0.11854	0.03648	0.0681
1178.29	0.05374	0.11886	0.0385	0.06695
1179.26	0.05468	0.11916	0.0405	0.06575
1180.22	0.05563	0.11943	0.0425	0.06451
1181.19	0.05659	0.1197	0.04445	0.06325
1182.15	0.05756	0.11997	0.04633	0.06197
1183.12	0.05853	0.12022	0.04809	0.06067
1184.08	0.05949	0.12045	0.04974	0.05935
1185.04	0.06045	0.12065	0.0513	0.05799
1186.01	0.06139	0.12081	0.05279	0.05659
1186.97	0.06234	0.12095	0.05429	0.05518
1187.94	0.0633	0.12108	0.05584	0.05376
1188.9	0.06427	0.12121	0.05746	0.05237
1189.86	0.06526	0.12135	0.05912	0.05101
1190.83	0.06625	0.12149	0.06078	0.04967
1191.79	0.06725	0.12162	0.0624	0.04834
1192.76	0.06823	0.12174	0.06396	0.04701
1193.72	0.06921	0.12184	0.06547	0.04568
1194.68	0.07018	0.12193	0.06696	0.04436
1195.65	0.07116	0.12203	0.06844	0.04306
1196.61	0.07215	0.12216	0.06991	0.04181
1197.58	0.07316	0.12232	0.07134	0.0406
1198.54	0.07418	0.12253	0.07268	0.03945
1199.51	0.07521	0.12278	0.07391	0.03834
1200.47	0.07623	0.12305	0.07502	0.03724
1201.43	0.07724	0.12335	0.07603	0.03617
1202.4	0.07825	0.12367	0.07698	0.03513
1203.36	0.07926	0.12403	0.07789	0.03413
1204.33	0.08027	0.12443	0.07877	0.03318
1205.29	0.08129	0.12489	0.07963	0.0323
1206.26	0.08231	0.1254	0.08043	0.03147
1207.22	0.08333	0.12598	0.08116	0.03068
1208.18	0.08436	0.1266	0.08183	0.02993
1209.15	0.08539	0.12728	0.08249	0.0292
1210.11	0.08645	0.128	0.08317	0.02851
1211.08	0.08753	0.12877	0.08391	0.02789
1212.04	0.08865	0.12961	0.08473	0.02734
1213.01	0.08981	0.13051	0.08561	0.02686
1213.97	0.09101	0.13148	0.0865	0.02645
1214.93	0.09223	0.1325	0.08736	0.02609
1215.9	0.09347	0.13358	0.08816	0.02574
1216.86	0.09471	0.13473	0.0889	0.02541
1217.83	0.09597	0.13595	0.08963	0.0251
1218.79	0.09725	0.13725	0.09037	0.02484
1219.76	0.09857	0.13866	0.09115	0.02464
1220.72	0.09993	0.14016	0.09195	0.02452
1221.68	0.10133	0.14175	0.09277	0.02447
1222.65	0.10277	0.14343	0.09355	0.02447
1223.61	0.10424	0.1452	0.09426	0.0245
1224.58	0.10573	0.14703	0.09487	0.02455
1225.54	0.10724	0.14894	0.09541	0.02461
1226.51	0.10878	0.15094	0.09589	0.0247
1227.47	0.11036	0.15303	0.09633	0.02483
1228.43	0.11197	0.15522	0.09673	0.02501
1229.4	0.11363	0.15751	0.09709	0.02524
1230.36	0.11532	0.15988	0.0974	0.02549
1231.33	0.11704	0.16231	0.09765	0.02577
1232.29	0.11878	0.16478	0.09783	0.02605
1233.26	0.12055	0.16728	0.09795	0.02635
1234.22	0.12235	0.16982	0.09801	0.02667
1235.18	0.12418	0.17238	0.09801	0.02702
1236.15	0.12604	0.17497	0.09793	0.02741
1237.11	0.12793	0.17759	0.09774	0.02783
1238.08	0.12985	0.18021	0.09744	0.02826
1239.04	0.1318	0.18282	0.097	0.02868
1240	0.13378	0.18541	0.09646	0.02908
1240.97	0.13579	0.18798	0.09582	0.02947
1241.93	0.13785	0.19053	0.09513	0.02986
1242.9	0.13996	0.19308	0.09438	0.03025
1243.86	0.14211	0.19562	0.09359	0.03067
1244.83	0.14431	0.19817	0.09271	0.03111
1245.79	0.14654	0.2007	0.09172	0.03156
1246.75	0.14877	0.20319	0.09061	0.032
1247.72	0.15099	0.20562	0.08937	0.03243
1248.68	0.15319	0.20796	0.08803	0.03286
1249.65	0.15536	0.21018	0.08662	0.0333
1250.61	0.15748	0.21228	0.08517	0.03377
1251.58	0.15956	0.21423	0.08368	0.0343
1252.54	0.16158	0.21602	0.08215	0.03487
1253.5	0.1635	0.21762	0.08057	0.03549
1254.47	0.16531	0.21903	0.07895	0.03613
1255.43	0.16698	0.22024	0.0773	0.03679
1256.4	0.16849	0.22125	0.07566	0.03747
1257.36	0.16986	0.22207	0.07408	0.03817
1258.33	0.17109	0.22275	0.07262	0.0389
1259.29	0.1722	0.22328	0.0713	0.03964
1260.25	0.17318	0.22369	0.07011	0.04037
1261.22	0.17405	0.22398	0.06906	0.04104
1262.18	0.17479	0.22413	0.06813	0.04161
1263.15	0.17542	0.22415	0.06732	0.04207
1264.11	0.17592	0.22406	0.06665	0.04242
1265.07	0.17632	0.22388	0.06612	0.04267
1266.04	0.17664	0.22365	0.06575	0.04287
1267	0.17691	0.22338	0.06552	0.04306
1267.97	0.17713	0.22309	0.0654	0.04325
1268.93	0.17732	0.22277	0.06535	0.04347
1269.9	0.17749	0.22241	0.06533	0.04372
1270.86	0.17765	0.22198	0.0653	0.04399
1271.82	0.17779	0.2215	0.06525	0.0443
1272.79	0.17794	0.22097	0.06519	0.04465
1273.75	0.17812	0.22043	0.0651	0.04505
1274.72	0.17834	0.2199	0.06498	0.0455
1275.68	0.1786	0.21941	0.06483	0.04599
1276.64	0.17891	0.21894	0.06464	0.04651
1277.61	0.17926	0.2185	0.06441	0.04702
1278.57	0.17966	0.21808	0.06416	0.0475
1279.54	0.18009	0.21766	0.06391	0.04796
1280.5	0.18058	0.21726	0.0637	0.04839
1281.47	0.18113	0.2169	0.06353	0.04883
1282.43	0.18175	0.21658	0.06339	0.04926
1283.39	0.18246	0.21633	0.06325	0.04969
1284.36	0.18325	0.21613	0.06308	0.05011
1285.32	0.18411	0.21598	0.06286	0.05051
1286.29	0.18505	0.21585	0.06258	0.05086
1287.25	0.18607	0.21574	0.06228	0.05118
1288.22	0.18717	0.21564	0.062	0.05148
1289.18	0.18838	0.21556	0.06175	0.05177
1290.14	0.18969	0.21553	0.06155	0.05206
1291.11	0.1911	0.21555	0.06138	0.05237
1292.07	0.19261	0.21562	0.06121	0.05268
1293.04	0.1942	0.21575	0.06099	0.05297
1294	0.19587	0.21593	0.06074	0.05324
1294.97	0.19761	0.21616	0.06047	0.05351
1295.93	0.19944	0.21645	0.06022	0.05377
1296.89	0.20138	0.2168	0.06003	0.05405
1297.86	0.20345	0.21723	0.05992	0.05438
1298.82	0.20565	0.21773	0.0599	0.05474
1299.79	0.208	0.2183	0.05994	0.05512
1300.75	0.21047	0.21891	0.06002	0.05552
1301.71	0.21305	0.21956	0.06013	0.0559
1302.68	0.21576	0.22025	0.06026	0.05628
1303.64	0.21859	0.22098	0.06044	0.05665
1304.61	0.22158	0.22177	0.06068	0.05705
1305.57	0.22473	0.22265	0.06098	0.05748
1306.54	0.22806	0.22363	0.06134	0.05796
1307.5	0.23158	0.2247	0.06173	0.05846
1308.46	0.23526	0.22585	0.06213	0.05898
1309.43	0.23909	0.2271	0.06254	0.0595
1310.39	0.24309	0.22844	0.06295	0.06002
1311.36	0.24726	0.2299	0.06339	0.06055
1312.32	0.25162	0.2315	0.06388	0.0611
1313.29	0.25619	0.23326	0.06444	0.06169
1314.25	0.26098	0.2352	0.06505	0.06233
1315.21	0.26599	0.23731	0.0657	0.06299
1316.18	0.27119	0.23958	0.06637	0.06366
1317.14	0.27654	0.24197	0.06703	0.06432
1318.11	0.28199	0.24447	0.06769	0.06497
1319.07	0.28751	0.24709	0.06836	0.0656
1320.04	0.29306	0.24981	0.06908	0.06625
1321	0.29857	0.25263	0.06985	0.06694
1321.96	0.30399	0.25554	0.0707	0.0677
1322.93	0.30922	0.2585	0.07163	0.06852
1323.89	0.31421	0.26149	0.07263	0.06941
1324.86	0.3189	0.26447	0.07373	0.07037
1325.82	0.32323	0.26744	0.07492	0.07139
1326.79	0.32717	0.27039	0.07625	0.07251
1327.75	0.33068	0.27329	0.07774	0.07374
1328.71	0.33369	0.27609	0.0794	0.07511
1329.68	0.33609	0.2787	0.08122	0.07663
1330.64	0.3378	0.28102	0.08322	0.07829
1331.61	0.33872	0.28292	0.08539	0.08011
1332.57	0.33878	0.28431	0.08774	0.08209
1333.54	0.33794	0.28511	0.09032	0.08428
1334.5	0.33612	0.28526	0.09321	0.08676
1335.46	0.33328	0.28467	0.09651	0.08963
1336.43	0.32932	0.28326	0.10035	0.09305
1337.39	0.32421	0.28096	0.10486	0.09713
1338.36	0.31798	0.27774	0.11014	0.10196
1339.32	0.31083	0.27369	0.11619	0.10754
1340.29	0.30307	0.26899	0.12299	0.11382
1341.25	0.29504	0.2639	0.13044	0.12078
1342.21	0.28699	0.25867	0.13855	0.12849
1343.18	0.27901	0.25344	0.14745	0.13709
1344.14	0.27107	0.24827	0.15731	0.14681
1345.11	0.26307	0.24314	0.16834	0.15782
1346.07	0.25495	0.23802	0.18059	0.17013
1347.03	0.24668	0.2329	0.19386	0.18351
1348	0.23832	0.22779	0.20767	0.19737
1348.96	0.23	0.22277	0.22119	0.21082
1349.93	0.22186	0.2179	0.23334	0.22273
1350.89	0.21405	0.21328	0.24298	0.23194
1351.86	0.20663	0.20894	0.24904	0.23745
1352.82	0.19965	0.2049	0.25082	0.23865
1353.78	0.19311	0.20116	0.24806	0.23541
1354.75	0.18703	0.19769	0.24099	0.2281
1355.71	0.18141	0.1945	0.23032	0.2175
1356.68	0.17626	0.19155	0.21702	0.2046
1357.64	0.17154	0.18884	0.20214	0.19041
1358.61	0.16719	0.18634	0.18659	0.17578
1359.57	0.16313	0.18401	0.17111	0.16135
1360.53	0.15929	0.1818	0.15619	0.14758
1361.5	0.15566	0.17969	0.14226	0.1348
1362.46	0.1523	0.17767	0.12967	0.12328
1363.43	0.14928	0.17576	0.11873	0.11327
1364.39	0.1467	0.174	0.10962	0.10491
1365.36	0.14457	0.1724	0.10235	0.09817
1366.32	0.14284	0.17097	0.09672	0.09288
1367.28	0.14142	0.16967	0.09246	0.08876
1368.25	0.1402	0.16847	0.08923	0.08549
1369.21	0.13911	0.16732	0.08674	0.08282
1370.18	0.13813	0.1662	0.08474	0.08054
1371.14	0.13726	0.16509	0.08307	0.07853
1372.1	0.13653	0.16398	0.0816	0.07672
1373.07	0.13597	0.1629	0.08031	0.07511
1374.03	0.13558	0.16186	0.07913	0.07371
1375	0.13537	0.16086	0.07804	0.0725
1375.96	0.13529	0.15991	0.077	0.07143
1376.93	0.13533	0.159	0.07597	0.07047
1377.89	0.13547	0.15815	0.07498	0.06958
1378.85	0.13573	0.15735	0.0741	0.06878
1379.82	0.13609	0.15661	0.0734	0.0681
1380.78	0.13655	0.15595	0.07294	0.06757
1381.75	0.13709	0.15536	0.07274	0.06719
1382.71	0.13771	0.15482	0.07272	0.06695
1383.67	0.13838	0.15434	0.07279	0.06677
1384.64	0.13911	0.15391	0.07283	0.0666
1385.6	0.1399	0.15352	0.07274	0.06636
1386.57	0.14078	0.15318	0.07252	0.06605
1387.53	0.14172	0.1529	0.07224	0.06569
1388.5	0.14268	0.15267	0.07201	0.06533
1389.46	0.14362	0.15249	0.07193	0.06505
1390.42	0.14447	0.15235	0.07206	0.06487
1391.39	0.14521	0.15222	0.07237	0.06478
1392.35	0.14583	0.15208	0.0728	0.06473
1393.32	0.14634	0.15192	0.07324	0.06468
1394.28	0.14678	0.15174	0.07359	0.06457
1395.25	0.14716	0.15152	0.07382	0.06438
1396.21	0.14751	0.15127	0.0739	0.06413
1397.17	0.1478	0.15097	0.07389	0.06384
1398.14	0.14801	0.15063	0.0738	0.06353
1399.1	0.1481	0.15023	0.07361	0.06321
1400.07	0.14805	0.14979	0.07333	0.06286
1401.03	0.14786	0.14931	0.07296	0.06248
1402	0.14756	0.14881	0.07255	0.0621
1402.96	0.14717	0.14832	0.07215	0.06174
1403.92	0.14673	0.14784	0.07181	0.06144
1404.89	0.14626	0.14739	0.07154	0.06122
1405.85	0.14579	0.14697	0.07132	0.06106
1406.82	0.14534	0.14656	0.07114	0.06093
1407.78	0.14494	0.14618	0.07096	0.06082
1408.74	0.14462	0.14584	0.07082	0.0607
1409.71	0.14439	0.14553	0.07078	0.06059
1410.67	0.14426	0.14527	0.07093	0.06053
1411.64	0.14421	0.14506	0.07132	0.06055
1412.6	0.14421	0.14486	0.07197	0.06068
1413.57	0.1442	0.14467	0.07283	0.06092
1414.53	0.14414	0.14445	0.07381	0.06124
1415.49	0.14397	0.14416	0.07478	0.06162
1416.46	0.14366	0.14379	0.0756	0.06199
1417.42	0.14316	0.14332	0.0761	0.06231
1418.39	0.14245	0.14276	0.0762	0.06254
1419.35	0.14153	0.14213	0.07592	0.06268
1420.32	0.14039	0.14144	0.07538	0.06274
1421.28	0.13907	0.14069	0.07475	0.06274
1422.24	0.1376	0.13989	0.07415	0.06268
1423.21	0.13601	0.13902	0.07364	0.06256
1424.17	0.13434	0.13811	0.07325	0.06239
1425.14	0.13262	0.13715	0.07296	0.06218
1426.1	0.13091	0.13619	0.07277	0.06196
1427.07	0.12925	0.13526	0.07271	0.06176
1428.03	0.12767	0.13437	0.07276	0.06161
1428.99	0.12621	0.13356	0.07288	0.06152
1429.96	0.12489	0.13281	0.07301	0.06146
1430.92	0.12373	0.13214	0.07309	0.06141
1431.89	0.12275	0.13156	0.07306	0.06136
1432.85	0.12198	0.13107	0.07294	0.06129
1433.82	0.12146	0.13071	0.07277	0.06122
1434.78	0.12123	0.13051	0.07259	0.06117
1435.74	0.12128	0.13048	0.07242	0.06115
1436.71	0.12159	0.1306	0.07226	0.06114
1437.67	0.1221	0.13082	0.07207	0.06113
1438.64	0.12275	0.1311	0.07186	0.0611
1439.6	0.12353	0.13141	0.07167	0.06108
1440.57	0.12442	0.13173	0.07156	0.06109
1441.53	0.12544	0.1321	0.0716	0.06118
1442.49	0.12661	0.13253	0.07181	0.06139
1443.46	0.12798	0.13309	0.07218	0.06172
1444.42	0.12959	0.13384	0.07265	0.06217
1445.39	0.13153	0.13483	0.07314	0.06271
1446.35	0.13386	0.13611	0.07352	0.06328
1447.32	0.13658	0.13767	0.0737	0.0638
1448.28	0.13964	0.13945	0.07363	0.06424
1449.24	0.14291	0.14136	0.07337	0.0646
1450.21	0.14622	0.14327	0.07303	0.06489
1451.17	0.1495	0.14513	0.07274	0.06519
1452.14	0.15277	0.14694	0.07262	0.06554
1453.1	0.15621	0.14878	0.07279	0.06602
1454.06	0.16015	0.15078	0.07328	0.06666
1455.03	0.16494	0.15304	0.07396	0.06747
1455.99	0.17076	0.1556	0.07461	0.06842
1456.96	0.17733	0.15826	0.07502	0.06944
1457.92	0.18382	0.16064	0.07514	0.07047
1458.88	0.1893	0.16241	0.07509	0.07149
1459.85	0.19326	0.16343	0.075	0.07251
1460.81	0.19571	0.16376	0.07493	0.0736
1461.78	0.19692	0.16353	0.07491	0.07483
1462.74	0.19718	0.16286	0.0749	0.07623
1463.71	0.1967	0.16185	0.0749	0.07785
1464.67	0.1957	0.16062	0.07497	0.07965
1465.63	0.19436	0.15925	0.07516	0.08159
1466.6	0.19283	0.15786	0.07554	0.08357
1467.56	0.19125	0.15651	0.07615	0.0855
1468.53	0.18967	0.15523	0.07699	0.08727
1469.49	0.18809	0.15399	0.07801	0.08876
1470.46	0.18648	0.15275	0.07912	0.08984
1471.42	0.18483	0.15149	0.08016	0.09032
1472.38	0.18321	0.15026	0.08091	0.08999
1473.35	0.1818	0.14915	0.08122	0.08878
1474.31	0.18079	0.14828	0.08101	0.08681
1475.28	0.18026	0.14769	0.08037	0.08441
1476.24	0.1801	0.14729	0.07941	0.08188
1477.21	0.18012	0.14697	0.07828	0.07941
1478.17	0.18014	0.14663	0.0771	0.07706
1479.13	0.18007	0.14622	0.07599	0.07485
1480.1	0.17986	0.14573	0.0751	0.07279
1481.06	0.17953	0.14519	0.07456	0.07096
1482.03	0.17913	0.14464	0.07448	0.06944
1482.99	0.17868	0.14408	0.07492	0.06828
1483.95	0.17817	0.14352	0.07587	0.06748
1484.92	0.17754	0.14291	0.07718	0.06698
1485.88	0.17673	0.14222	0.07867	0.06663
1486.85	0.17565	0.14143	0.08006	0.06629
1487.81	0.1743	0.14057	0.08107	0.06582
1488.78	0.17276	0.1397	0.0815	0.06518
1489.74	0.17121	0.13892	0.0813	0.06443
1490.7	0.16981	0.13826	0.08055	0.06367
1491.67	0.1686	0.13769	0.07944	0.06297
1492.63	0.16748	0.13713	0.07818	0.06237
1493.6	0.1663	0.13654	0.07699	0.06186
1494.56	0.16495	0.13588	0.07603	0.06144
1495.53	0.16333	0.13518	0.07535	0.06111
1496.49	0.16149	0.13452	0.0749	0.06087
1497.45	0.15954	0.13396	0.07452	0.06073
1498.42	0.15766	0.13351	0.07412	0.06066
1499.38	0.156	0.13312	0.07366	0.06064
1500.35	0.15456	0.1327	0.07319	0.06062
1501.31	0.15325	0.13214	0.07288	0.06059
1502.28	0.15193	0.13141	0.07301	0.06062
1503.24	0.15047	0.13052	0.07395	0.06083
1504.2	0.14873	0.12953	0.0759	0.06134
1505.17	0.14659	0.12857	0.07858	0.06221
1506.13	0.14403	0.12784	0.08112	0.06334
1507.1	0.14127	0.12751	0.08246	0.06446
1508.06	0.13873	0.12756	0.08212	0.06524
1509.03	0.13672	0.12779	0.0805	0.06554
1509.99	0.13522	0.12792	0.07845	0.06544
1510.95	0.13406	0.12786	0.07667	0.06517
1511.92	0.13309	0.12761	0.07557	0.06495
1512.88	0.13222	0.12726	0.07523	0.06491
1513.85	0.1314	0.12683	0.07558	0.06511
1514.81	0.13058	0.12632	0.07643	0.06552
1515.78	0.12967	0.1257	0.07753	0.06605
1516.74	0.12856	0.1249	0.07864	0.0666
1517.7	0.12718	0.12388	0.07955	0.06712
1518.67	0.12553	0.12271	0.08022	0.06759
1519.63	0.12378	0.12152	0.0807	0.06809
1520.6	0.12221	0.12052	0.08111	0.06871
1521.56	0.12106	0.11986	0.08149	0.06946
1522.53	0.12041	0.11953	0.08181	0.07023
1523.49	0.12014	0.11938	0.08197	0.07084
1524.45	0.12002	0.11921	0.08192	0.07118
1525.42	0.11987	0.1189	0.0817	0.07126
1526.38	0.11963	0.11844	0.08145	0.07116
1527.35	0.11937	0.1179	0.08127	0.07101
1528.31	0.11918	0.11734	0.08125	0.07091
1529.27	0.11909	0.11682	0.08139	0.07091
1530.24	0.1191	0.11632	0.08159	0.07097
1531.2	0.11912	0.11578	0.08172	0.071
1532.17	0.11904	0.11514	0.08165	0.07092
1533.13	0.11876	0.11431	0.08134	0.07069
1534.1	0.11829	0.11329	0.08093	0.07033
1535.06	0.11769	0.11212	0.08069	0.06997
1536.02	0.11712	0.11089	0.08102	0.06978
1536.99	0.1167	0.10969	0.08224	0.0699
1537.95	0.11651	0.10861	0.08436	0.07038
1538.92	0.1165	0.10771	0.08692	0.07109
1539.88	0.11654	0.10709	0.08896	0.07176
1540.85	0.11656	0.10687	0.08949	0.0721
1541.81	0.11665	0.10715	0.08825	0.07206
1542.77	0.11701	0.10789	0.0859	0.07182
1543.74	0.11776	0.10892	0.08342	0.07164
1544.7	0.11882	0.11	0.08143	0.07165
1545.67	0.12001	0.11098	0.08006	0.07181
1546.63	0.12116	0.11179	0.07918	0.07203
1547.6	0.12215	0.11242	0.07859	0.07223
1548.56	0.12294	0.11292	0.07813	0.07238
1549.52	0.12355	0.11332	0.07776	0.07251
1550.49	0.12405	0.11371	0.07752	0.07266
1551.45	0.12456	0.1141	0.07751	0.07291
1552.42	0.12516	0.11449	0.07787	0.07332
1553.38	0.12588	0.11483	0.07876	0.07392
1554.34	0.12671	0.11504	0.08035	0.07469
1555.31	0.12764	0.11507	0.08274	0.0756
1556.27	0.12869	0.11498	0.08565	0.07659
1557.24	0.12998	0.11496	0.0883	0.07753
1558.2	0.13166	0.11539	0.08951	0.07832
1559.17	0.1338	0.11647	0.08854	0.0789
1560.13	0.13617	0.11803	0.08579	0.0793
1561.09	0.13845	0.11965	0.08253	0.07963
1562.06	0.14046	0.121	0.07992	0.08001
1563.02	0.14219	0.122	0.07845	0.08049
1563.99	0.14369	0.12268	0.07799	0.08106
1564.95	0.1451	0.12316	0.07821	0.08173
1565.91	0.14656	0.12359	0.07881	0.08253
1566.88	0.14824	0.12412	0.07956	0.08348
1567.84	0.1502	0.12483	0.08029	0.08461
1568.81	0.15241	0.12573	0.08079	0.08583
1569.77	0.15471	0.12672	0.08091	0.08705
1570.74	0.15694	0.12769	0.08062	0.08817
1571.7	0.15902	0.1286	0.08001	0.08916
1572.66	0.16102	0.1295	0.07934	0.09012
1573.63	0.16315	0.13052	0.0789	0.09121
1574.59	0.16566	0.13186	0.07893	0.09259
1575.56	0.16872	0.13363	0.07952	0.09432
1576.52	0.17232	0.13581	0.08058	0.09632
1577.49	0.17623	0.1382	0.08195	0.0984
1578.45	0.18016	0.14061	0.08346	0.1004
1579.41	0.18393	0.14291	0.08504	0.10222
1580.38	0.1875	0.1451	0.08669	0.10389
1581.34	0.19096	0.14729	0.08847	0.1055
1582.31	0.19447	0.14962	0.09039	0.10713
1583.27	0.19814	0.15221	0.09246	0.10885
1584.24	0.20205	0.15513	0.09465	0.11066
1585.2	0.20619	0.15842	0.09687	0.11252
1586.16	0.21054	0.16204	0.09905	0.11438
1587.13	0.21503	0.16602	0.10115	0.1162
1588.09	0.21966	0.17036	0.10318	0.11801
1589.06	0.22445	0.17517	0.10521	0.11986
1590.02	0.22944	0.18052	0.1073	0.12181
1590.98	0.23467	0.18648	0.10951	0.12391
1591.95	0.24013	0.19309	0.11183	0.12617
1592.91	0.24578	0.2003	0.11422	0.12855
1593.88	0.25157	0.20803	0.11667	0.13102
1594.84	0.25741	0.2162	0.11921	0.13358
1595.81	0.26326	0.22474	0.12191	0.13626
1596.77	0.26907	0.23354	0.12488	0.13913
1597.73	0.27477	0.2425	0.1282	0.14228
1598.7	0.28029	0.25148	0.13187	0.14572
1599.66	0.28554	0.26027	0.13586	0.14945
1600.63	0.29046	0.2687	0.14009	0.15342
1601.59	0.29498	0.27658	0.1445	0.15759
1602.56	0.29908	0.28372	0.14908	0.16195
1603.52	0.30272	0.28986	0.15386	0.16653
1604.48	0.30583	0.29466	0.15885	0.17134
1605.45	0.30829	0.29772	0.16399	0.17637
1606.41	0.30996	0.29866	0.1691	0.1815
1607.38	0.31079	0.29733	0.17393	0.18653
1608.34	0.3108	0.29384	0.17823	0.19127
1609.31	0.31009	0.28855	0.18184	0.19552
1610.27	0.30881	0.2819	0.1847	0.19919
1611.23	0.30709	0.27427	0.18688	0.20225
1612.2	0.30498	0.26585	0.18847	0.20471
1613.16	0.30247	0.2567	0.18955	0.20658
1614.13	0.29957	0.24687	0.1901	0.20782
1615.09	0.29635	0.23656	0.19006	0.2084
1616.06	0.29299	0.22623	0.1894	0.20829
1617.02	0.28977	0.2166	0.1882	0.20759
1617.98	0.28699	0.20836	0.18671	0.20646
1618.95	0.28477	0.20195	0.18523	0.20507
1619.91	0.28309	0.19741	0.18395	0.20354
1620.88	0.28177	0.19448	0.18286	0.20187
1621.84	0.2806	0.19279	0.18178	0.2
1622.81	0.27944	0.19205	0.18046	0.19783
1623.77	0.27826	0.19208	0.17873	0.19536
1624.73	0.27713	0.19287	0.17658	0.19267
1625.7	0.27616	0.19443	0.17415	0.18994
1626.66	0.2754	0.1967	0.17174	0.1874
1627.63	0.27482	0.19948	0.16963	0.18519
1628.59	0.27429	0.2025	0.16799	0.18334
1629.56	0.27367	0.20548	0.16687	0.1818
1630.52	0.27284	0.20824	0.16625	0.18046
1631.48	0.27169	0.21073	0.1661	0.17922
1632.45	0.27013	0.21298	0.16635	0.17802
1633.41	0.26808	0.21503	0.16687	0.17682
1634.38	0.26543	0.21682	0.16736	0.1756
1635.34	0.26216	0.21811	0.16742	0.17439
1636.3	0.25845	0.21851	0.16678	0.17323
1637.27	0.25463	0.21768	0.16552	0.17218
1638.23	0.25101	0.21562	0.16398	0.17123
1639.2	0.24771	0.21255	0.16253	0.17036
1640.16	0.24468	0.20876	0.16148	0.16956
1641.12	0.24175	0.20443	0.16101	0.16879
1642.09	0.23872	0.19962	0.16125	0.16807
1643.05	0.23543	0.19432	0.16226	0.16738
1644.02	0.23173	0.18854	0.16388	0.16665
1644.98	0.22759	0.18235	0.16574	0.16576
1645.95	0.22311	0.17598	0.1673	0.16457
1646.91	0.21855	0.16977	0.16811	0.16301
1647.88	0.21421	0.16404	0.16804	0.16109
1648.84	0.21027	0.15899	0.16728	0.15893
1649.8	0.20677	0.15469	0.16622	0.15665
1650.77	0.20366	0.15119	0.16508	0.15433
1651.73	0.20087	0.14858	0.16379	0.15199
1652.7	0.19846	0.14696	0.16204	0.14966
1653.66	0.19652	0.14626	0.15972	0.14743
1654.62	0.19512	0.14621	0.15721	0.14548
1655.59	0.1942	0.14644	0.15517	0.14396
1656.55	0.1936	0.14668	0.15407	0.14294
1657.52	0.19314	0.14681	0.15395	0.14233
1658.48	0.19269	0.14684	0.15458	0.14204
1659.45	0.19217	0.14682	0.15566	0.14193
1660.41	0.19154	0.14681	0.15693	0.14191
1661.37	0.19082	0.14686	0.15824	0.14193
1662.34	0.19005	0.14697	0.15947	0.14195
1663.3	0.18929	0.14714	0.16061	0.142
1664.27	0.18861	0.14737	0.16174	0.14216
1665.23	0.18808	0.14772	0.16306	0.14257
1666.2	0.18777	0.14832	0.1648	0.14337
1667.16	0.18772	0.14931	0.16712	0.14468
1668.12	0.18799	0.15086	0.17003	0.14653
1669.09	0.18863	0.15307	0.17337	0.14889
1670.05	0.18966	0.15595	0.17688	0.15168
1671.02	0.1911	0.15937	0.18038	0.15486
1671.98	0.19294	0.16316	0.1839	0.15848
1672.94	0.19513	0.1671	0.1877	0.16269
1673.91	0.19761	0.17106	0.19205	0.16763
1674.87	0.2003	0.17489	0.1971	0.17331
1675.84	0.20309	0.17848	0.20275	0.17958
1676.8	0.20585	0.18166	0.20864	0.18614
1677.77	0.2085	0.1843	0.21435	0.19264
1678.73	0.21104	0.18639	0.21956	0.19882
1679.69	0.21367	0.18813	0.22423	0.20459
1680.66	0.21682	0.19007	0.22872	0.21014
1681.62	0.2212	0.1932	0.23373	0.21592
1682.59	0.22771	0.19889	0.24004	0.22252
1683.55	0.23703	0.20851	0.2481	0.23043
1684.52	0.24912	0.22266	0.25763	0.23969
1685.48	0.26294	0.24058	0.26787	0.2499
1686.44	0.27703	0.26068	0.2782	0.26056
1687.41	0.29045	0.28167	0.28869	0.27152
1688.37	0.30308	0.30324	0.29998	0.28304
1689.34	0.31529	0.3259	0.31277	0.29554
1690.3	0.32758	0.35047	0.32771	0.30944
1691.27	0.34033	0.37778	0.34542	0.32513
1692.23	0.35379	0.40855	0.36678	0.34301
1693.19	0.36821	0.44339	0.39314	0.36375
1694.16	0.38399	0.48283	0.42664	0.38846
1695.12	0.40202	0.52737	0.47043	0.41906
1696.09	0.42382	0.57727	0.52835	0.45823
1697.05	0.45141	0.63184	0.60317	0.50875
1698.02	0.48645	0.68859	0.69357	0.5717
1698.98	0.52899	0.7428	0.79109	0.6444
1699.94	0.57679	0.78899	0.88122	0.72
1700.91	0.62633	0.82367	0.94985	0.7903
1701.87	0.67491	0.84705	0.98939	0.84973
1702.84	0.72183	0.8622	1	0.89696
1703.8	0.76792	0.87287	0.98648	0.93356
1704.77	0.81414	0.88181	0.95478	0.96163
1705.73	0.86021	0.89006	0.91025	0.98226
1706.69	0.90414	0.89714	0.85759	0.99529
1707.66	0.94265	0.90178	0.8013	1
1708.62	0.97247	0.90271	0.74534	0.99597
1709.59	0.99165	0.89928	0.69241	0.98354
1710.55	1	0.89147	0.64408	0.96353
1711.52	0.99858	0.87947	0.6004	0.93637
1712.48	0.98845	0.86306	0.5597	0.90133
1713.44	0.96955	0.8411	0.51898	0.85597
1714.41	0.94042	0.8115	0.4747	0.79692
1715.37	0.89937	0.77227	0.42469	0.72237
1716.34	0.84729	0.72381	0.37085	0.636
1717.3	0.78954	0.67057	0.31966	0.54819
1718.26	0.73372	0.61929	0.27854	0.47077
1719.23	0.68486	0.57471	0.25062	0.41001
1720.19	0.64352	0.53754	0.23392	0.36522
1721.16	0.60742	0.50577	0.22445	0.33216
1722.12	0.57375	0.47681	0.21873	0.30644
1723.09	0.54045	0.44871	0.21444	0.28492
1724.05	0.50664	0.42053	0.2104	0.2659
1725.01	0.47246	0.39219	0.20614	0.24869
1725.98	0.43861	0.36417	0.20156	0.23312
1726.94	0.40584	0.33701	0.19656	0.21916
1727.91	0.37448	0.31099	0.19103	0.20667
1728.87	0.34428	0.28593	0.18475	0.1953
1729.84	0.31448	0.26127	0.17756	0.18459
1730.8	0.28424	0.2364	0.16944	0.17414
1731.76	0.2533	0.21114	0.16052	0.16377
1732.73	0.2225	0.18622	0.15112	0.15372
1733.69	0.19375	0.16319	0.14168	0.14455
1734.66	0.16905	0.14365	0.13261	0.13678
1735.62	0.14935	0.1283	0.12416	0.13055
1736.59	0.13418	0.11668	0.11645	0.12563
1737.55	0.12234	0.10777	0.10953	0.12161
1738.51	0.11259	0.10056	0.10345	0.11815
1739.48	0.10409	0.09441	0.09817	0.11509
1740.44	0.09646	0.08902	0.09364	0.11241
1741.41	0.08962	0.08433	0.08979	0.11011
1742.37	0.08358	0.08029	0.08648	0.10816
1743.33	0.0783	0.07678	0.08357	0.10646
1744.3	0.07359	0.07362	0.08091	0.10484
1745.26	0.06924	0.07059	0.07842	0.10318
1746.23	0.06507	0.06759	0.07608	0.10141
1747.19	0.06103	0.06468	0.07391	0.09957
1748.15	0.05724	0.06202	0.07186	0.09778
1749.12	0.05388	0.05984	0.06983	0.09612
1750.08	0.05109	0.0582	0.06765	0.09462
1751.05	0.04881	0.05701	0.06525	0.0932
1752.01	0.04689	0.05604	0.06276	0.0918
1752.98	0.04516	0.05509	0.06045	0.09042
1753.94	0.04351	0.0541	0.05865	0.08912
1754.9	0.04195	0.05311	0.05759	0.08801
1755.87	0.04054	0.0522	0.0573	0.08714
1756.83	0.03932	0.05145	0.05765	0.08653
1757.8	0.03828	0.05086	0.05836	0.08608
1758.76	0.03734	0.05037	0.05911	0.08565
1759.73	0.03638	0.04987	0.05969	0.0851
1760.69	0.03533	0.04927	0.06003	0.08436
1761.65	0.0342	0.04857	0.06028	0.0835
1762.62	0.03308	0.04784	0.0607	0.08266
1763.58	0.0321	0.04715	0.06155	0.08197
1764.55	0.03133	0.04655	0.06296	0.08153
1765.51	0.03078	0.046	0.06493	0.0813
1766.48	0.03034	0.04543	0.06731	0.0812
1767.44	0.02987	0.04473	0.06992	0.08109
1768.4	0.02925	0.04386	0.07254	0.08086
1769.37	0.02842	0.04291	0.07498	0.08047
1770.33	0.02746	0.04208	0.077	0.07995
1771.3	0.02653	0.04163	0.07845	0.07938
1772.26	0.02581	0.04172	0.07926	0.07886
1773.22	0.02536	0.04225	0.07948	0.07839
1774.19	0.0251	0.04296	0.07932	0.07792
1775.15	0.02489	0.04355	0.07902	0.07739
1776.12	0.02459	0.04385	0.07884	0.0768
1777.08	0.0242	0.04388	0.07894	0.07618
1778.05	0.02377	0.04377	0.07938	0.07561
1779.01	0.02338	0.04369	0.08008	0.07515
1779.97	0.02311	0.04379	0.08089	0.07481
1780.94	0.02294	0.04409	0.08162	0.07453
1781.9	0.02283	0.04453	0.0821	0.07424
1782.87	0.02269	0.04498	0.08228	0.07385
1783.83	0.02244	0.0453	0.08228	0.07336
1784.8	0.02208	0.04543	0.08232	0.07282
1785.76	0.02169	0.04542	0.08266	0.07235
1786.72	0.02134	0.04533	0.08348	0.07204
1787.69	0.02109	0.04523	0.08479	0.07193
1788.65	0.02093	0.04515	0.08643	0.07195
1789.62	0.02079	0.04508	0.08811	0.07199
1790.58	0.02058	0.04497	0.08949	0.0719
1791.55	0.02022	0.04478	0.09033	0.07156
1792.51	0.01972	0.04457	0.09058	0.071
1793.47	0.01918	0.04442	0.09043	0.07034
1794.44	0.01874	0.04443	0.09017	0.06975
1795.4	0.01848	0.04463	0.09002	0.06932
1796.37	0.01839	0.04497	0.09004	0.06902
1797.33	0.01838	0.04532	0.09015	0.06876
1798.3	0.01831	0.04558	0.0902	0.06839
1799.26	0.01812	0.04567	0.09006	0.06786
1800.22	0.0178	0.04562	0.08968	0.06716
1801.19	0.01741	0.04551	0.08911	0.06641
1802.15	0.01707	0.04545	0.08847	0.06572
1803.12	0.01685	0.04551	0.08788	0.06518
1804.08	0.01675	0.04568	0.08741	0.0648
1805.05	0.01671	0.04588	0.0871	0.06453
1806.01	0.01664	0.04602	0.08692	0.06429
1806.97	0.01648	0.04606	0.08685	0.064
1807.94	0.01621	0.04598	0.08686	0.06365
1808.9	0.01589	0.04585	0.08689	0.06328
1809.87	0.0156	0.04577	0.08689	0.06294
1810.83	0.0154	0.0458	0.08677	0.06265
1811.8	0.01531	0.04593	0.08647	0.0624
1812.76	0.01527	0.04612	0.08594	0.06214
1813.72	0.01519	0.04626	0.08523	0.0618
1814.69	0.01502	0.04633	0.08444	0.06137
1815.65	0.01476	0.04631	0.08376	0.06089
1816.62	0.01447	0.04628	0.08335	0.06044
1817.58	0.01422	0.04632	0.08333	0.0601
1818.54	0.01408	0.04646	0.08371	0.05993
1819.51	0.01406	0.04669	0.08445	0.05991
1820.47	0.01409	0.0469	0.08543	0.05998
1821.44	0.01411	0.047	0.08655	0.06005
1822.4	0.01403	0.0469	0.08776	0.06008
1823.37	0.01384	0.0466	0.08907	0.06006
1824.33	0.0136	0.04619	0.09047	0.06003
1825.29	0.01336	0.04582	0.09189	0.06007
1826.26	0.01322	0.04564	0.09313	0.06018
1827.22	0.01317	0.04575	0.09391	0.06032
1828.19	0.01315	0.04613	0.09393	0.06037
1829.15	0.01308	0.04671	0.09304	0.06023
1830.12	0.01289	0.04738	0.0913	0.05986
1831.08	0.01259	0.04808	0.08899	0.05932
1832.04	0.01226	0.04879	0.08649	0.05873
1833.01	0.012	0.04953	0.08414	0.05821
1833.97	0.01186	0.05028	0.08217	0.05784
1834.94	0.01182	0.05098	0.08067	0.05761
1835.9	0.01182	0.05155	0.07962	0.05746
1836.87	0.01179	0.05188	0.07897	0.05732
1837.83	0.01165	0.05194	0.07869	0.05716
1838.79	0.01142	0.05174	0.07882	0.05699
1839.76	0.01113	0.05135	0.07938	0.05689
1840.72	0.01088	0.05089	0.08036	0.05692
1841.69	0.01072	0.05049	0.08162	0.0571
1842.65	0.01067	0.05021	0.08287	0.05737
1843.62	0.01066	0.05009	0.08371	0.05761
1844.58	0.0106	0.05009	0.08382	0.05765
1845.54	0.01045	0.05021	0.08309	0.05744
1846.51	0.0102	0.05045	0.08169	0.05702
1847.47	0.00995	0.05086	0.07993	0.05653
1848.44	0.00978	0.05144	0.07814	0.05612
1849.4	0.00973	0.05218	0.07651	0.05585
1850.36	0.00979	0.05299	0.07513	0.05571
1851.33	0.00987	0.05374	0.07395	0.05563
1852.29	0.0099	0.05432	0.07294	0.05553
1853.26	0.00982	0.05464	0.07208	0.05538
1854.22	0.00964	0.05472	0.07138	0.05519
1855.18	0.00942	0.05461	0.0709	0.05503
1856.15	0.00923	0.05444	0.07065	0.05496
1857.11	0.00915	0.05431	0.07058	0.05502
1858.08	0.00915	0.05429	0.07059	0.05517
1859.04	0.00921	0.05436	0.07056	0.05535
1860.01	0.00923	0.05448	0.07045	0.05548
1860.97	0.00917	0.05462	0.07031	0.05552
1861.93	0.00904	0.05476	0.07029	0.0555
1862.9	0.00888	0.0549	0.07062	0.05553
1863.86	0.00878	0.05505	0.07144	0.05567
1864.83	0.00879	0.0552	0.07276	0.05598
1865.79	0.00889	0.05528	0.07443	0.05639
1866.76	0.00902	0.0552	0.07606	0.05678
1867.72	0.00909	0.0549	0.07725	0.05699
1868.68	0.00901	0.05439	0.07763	0.05692
1869.65	0.0088	0.0538	0.0771	0.05658
1870.61	0.00856	0.05335	0.07583	0.05611
1871.58	0.00839	0.05317	0.07417	0.05566
1872.54	0.00835	0.05332	0.07248	0.05534
1873.51	0.00843	0.05371	0.07099	0.05517
1874.47	0.00856	0.05421	0.06979	0.05507
1875.43	0.00865	0.05465	0.06887	0.05498
1876.4	0.00864	0.05493	0.06819	0.05484
1877.36	0.00854	0.05503	0.06769	0.05464
1878.33	0.00841	0.05499	0.06736	0.05444
1879.29	0.00833	0.05493	0.06721	0.05432
1880.26	0.00835	0.05491	0.06723	0.05432
1881.22	0.00846	0.05497	0.06741	0.05445
1882.18	0.00863	0.05507	0.06771	0.05463
1883.15	0.00875	0.05513	0.06809	0.0548
1884.11	0.00878	0.05512	0.06851	0.05489
1885.08	0.00871	0.05502	0.06899	0.05492
1886.04	0.0086	0.05491	0.06952	0.05494
1887.01	0.00854	0.05491	0.07011	0.05501
1887.97	0.00858	0.05511	0.07065	0.05517
1888.93	0.00873	0.05552	0.07106	0.0554
1889.9	0.00892	0.05611	0.07119	0.0556
1890.86	0.00907	0.05674	0.07097	0.05569
1891.83	0.00912	0.05732	0.07041	0.0556
1892.79	0.00905	0.05777	0.06963	0.05538
1893.76	0.00893	0.05811	0.0688	0.05511
1894.72	0.00884	0.05838	0.06806	0.05488
1895.68	0.00885	0.05864	0.06748	0.05476
1896.65	0.00896	0.05892	0.06704	0.05473
1897.61	0.00911	0.05924	0.06665	0.05473
1898.58	0.00922	0.05957	0.06623	0.05467
1899.54	0.00925	0.05988	0.06576	0.05452
1900.5	0.00919	0.06018	0.06533	0.0543
1901.47	0.00911	0.06046	0.06507	0.0541
1902.43	0.00909	0.0607	0.06517	0.05401
1903.4	0.00918	0.06087	0.06569	0.05409
1904.36	0.00937	0.0609	0.06664	0.05432
1905.33	0.0096	0.06076	0.06788	0.05462
1906.29	0.00978	0.06044	0.06922	0.05488
1907.25	0.00986	0.06003	0.07047	0.05503
1908.22	0.00984	0.05965	0.07148	0.05507
1909.18	0.00978	0.05948	0.07223	0.05505
1910.15	0.00978	0.0596	0.07276	0.05506
1911.11	0.0099	0.05997	0.07319	0.05515
1912.08	0.01012	0.06047	0.07366	0.05532
1913.04	0.01039	0.06087	0.07428	0.0555
1914	0.0106	0.06101	0.07512	0.05563
1914.97	0.01071	0.06082	0.07621	0.05565
1915.93	0.0107	0.06035	0.07751	0.05558
1916.9	0.01063	0.05979	0.07892	0.0555
1917.86	0.0106	0.05935	0.08029	0.05549
1918.83	0.01066	0.05919	0.08142	0.05558
1919.79	0.01082	0.05932	0.08211	0.05576
1920.75	0.01101	0.05964	0.08225	0.05592
1921.72	0.01116	0.05999	0.08184	0.05597
1922.68	0.01119	0.06026	0.081	0.05585
1923.65	0.01113	0.06042	0.07992	0.05559
1924.61	0.01104	0.06055	0.07884	0.0553
1925.57	0.011	0.06077	0.07792	0.05506
1926.54	0.01108	0.06114	0.07724	0.05496
1927.5	0.01126	0.06162	0.07684	0.05496
1928.47	0.01148	0.0621	0.07669	0.05499
1929.43	0.01163	0.06242	0.0768	0.05496
1930.4	0.01167	0.06247	0.0772	0.05483
1931.36	0.0116	0.06224	0.07797	0.05463
1932.32	0.01152	0.0618	0.07917	0.05446
1933.29	0.01152	0.06126	0.08082	0.05443
1934.25	0.01166	0.06074	0.08285	0.0546
1935.22	0.01193	0.06025	0.08513	0.05495
1936.18	0.01227	0.05974	0.08753	0.05539
1937.14	0.01256	0.05912	0.08997	0.05579
1938.11	0.01273	0.05832	0.09244	0.05608
1939.07	0.01278	0.05739	0.09497	0.05624
1940.04	0.01276	0.05645	0.09758	0.05635
1941	0.01278	0.05566	0.10019	0.05647
1941.97	0.01293	0.05517	0.10259	0.05665
1942.93	0.01319	0.05498	0.10451	0.05685
1943.89	0.01349	0.055	0.10572	0.05696
1944.86	0.01371	0.05506	0.10619	0.05691
1945.82	0.01379	0.05501	0.10606	0.05664
1946.79	0.01374	0.05482	0.1057	0.05626
1947.75	0.01366	0.05455	0.10552	0.05589
1948.72	0.01368	0.05428	0.10587	0.05571
1949.68	0.01386	0.05404	0.10692	0.05578
1950.64	0.0142	0.05379	0.10863	0.05606
1951.61	0.01459	0.05339	0.11084	0.05644
1952.57	0.01492	0.05271	0.11332	0.05674
1953.54	0.01509	0.05168	0.11587	0.05687
1954.5	0.01512	0.0504	0.11837	0.05683
1955.47	0.0151	0.04907	0.12081	0.0567
1956.43	0.01515	0.04794	0.12319	0.05663
1957.39	0.01538	0.04721	0.12551	0.05668
1958.36	0.01579	0.04687	0.12779	0.05688
1959.32	0.01628	0.04675	0.13003	0.05714
1960.29	0.01671	0.04659	0.13232	0.05733
1961.25	0.01696	0.04616	0.13481	0.05741
1962.21	0.01705	0.04536	0.13769	0.05742
1963.18	0.01705	0.04428	0.14109	0.05747
1964.14	0.0171	0.04313	0.14501	0.05768
1965.11	0.0173	0.04211	0.1492	0.05811
1966.07	0.01765	0.04135	0.15327	0.05868
1967.04	0.01802	0.0408	0.15678	0.05919
1968	0.01826	0.04034	0.1594	0.05946
1968.96	0.01829	0.03983	0.16108	0.05941
1969.93	0.01811	0.03924	0.16207	0.0591
1970.89	0.01787	0.03864	0.16279	0.05872
1971.86	0.01775	0.03818	0.1637	0.05851
1972.82	0.01787	0.03795	0.16506	0.05859
1973.79	0.01823	0.038	0.16689	0.05895
1974.75	0.0187	0.03827	0.1689	0.05941
1975.71	0.01911	0.03867	0.17061	0.05978
1976.68	0.01932	0.03918	0.17155	0.0599
1977.64	0.01929	0.03985	0.17138	0.05975
1978.61	0.01911	0.04079	0.17002	0.05946
1979.57	0.01894	0.04205	0.16766	0.05917
1980.54	0.01886	0.04357	0.16467	0.05901
1981.5	0.01891	0.04516	0.16153	0.059
1982.46	0.01901	0.04658	0.15863	0.05907
1983.43	0.01907	0.04759	0.15631	0.05913
1984.39	0.01903	0.04813	0.15476	0.05914
1985.36	0.01892	0.04828	0.15405	0.05913
1986.32	0.01883	0.04824	0.15413	0.05919
1987.29	0.01884	0.04825	0.15481	0.05937
1988.25	0.019	0.04847	0.15575	0.05967
1989.21	0.01927	0.04892	0.15661	0.06
1990.18	0.01953	0.04952	0.157	0.0602
1991.14	0.01964	0.0501	0.1567	0.06014
1992.11	0.01955	0.05057	0.15564	0.0598
1993.07	0.01927	0.05091	0.15396	0.05927
1994.04	0.01892	0.05122	0.15194	0.05873
1995	0.01864	0.05159	0.14991	0.05838
1995.96	0.01854	0.05207	0.14816	0.05829
1996.93	0.01861	0.05256	0.14689	0.05844
1997.89	0.01877	0.05289	0.14621	0.05869
1998.86	0.01891	0.05287	0.14615	0.0589
1999.82	0.01898	0.05237	0.14673	0.05895
2000.79	0.01897	0.05142	0.148	0.05887
2001.75	0.01897	0.05015	0.14994	0.05874
2002.71	0.01907	0.0488	0.15253	0.05872
2003.68	0.01936	0.04756	0.15559	0.05886
2004.64	0.01978	0.04654	0.15893	0.05915
2005.61	0.02024	0.04574	0.16226	0.05949
2006.57	0.02057	0.04508	0.1653	0.05974
2007.53	0.0207	0.04447	0.16789	0.05981
2008.5	0.02063	0.0439	0.16997	0.05975
2009.46	0.02047	0.0434	0.17162	0.05968
2010.43	0.02036	0.04303	0.17299	0.05976
2011.39	0.02041	0.0428	0.17423	0.06008
2012.36	0.02063	0.04261	0.17547	0.06059
2013.32	0.02093	0.04236	0.1767	0.06117
2014.28	0.02117	0.04194	0.17791	0.06164
2015.25	0.02127	0.04135	0.17896	0.06189
2016.21	0.0212	0.04072	0.17979	0.0619
2017.18	0.02105	0.04026	0.18034	0.06177
2018.14	0.02094	0.04014	0.18065	0.06163
2019.11	0.02094	0.04041	0.18077	0.06157
2020.07	0.02107	0.04094	0.18083	0.0616
2021.03	0.02122	0.04151	0.18095	0.06165
2022	0.02129	0.04187	0.18117	0.06162
2022.96	0.02122	0.04192	0.18153	0.06146
2023.93	0.02101	0.04171	0.18199	0.0612
2024.89	0.02078	0.04142	0.18247	0.06097
2025.86	0.02064	0.04125	0.18292	0.06087
2026.82	0.02066	0.04133	0.18324	0.06095
2027.78	0.02082	0.04163	0.18341	0.06118
2028.75	0.02104	0.042	0.18339	0.06143
2029.71	0.02116	0.04231	0.18322	0.06157
2030.68	0.02111	0.04247	0.18289	0.06153
2031.64	0.0209	0.04256	0.18242	0.06132
2032.6	0.02061	0.04277	0.18178	0.06107
2033.57	0.02036	0.04329	0.18093	0.06089
2034.53	0.02024	0.04421	0.17979	0.06085
2035.5	0.02024	0.04545	0.17833	0.0609
2036.46	0.02026	0.04683	0.17646	0.06094
2037.42	0.0202	0.04811	0.17414	0.06085
2038.39	0.02	0.04914	0.17139	0.06058
2039.35	0.01964	0.04991	0.16828	0.06016
2040.32	0.01922	0.05052	0.16491	0.0597
2041.28	0.01884	0.05114	0.16143	0.05931
2042.25	0.01856	0.05187	0.15799	0.05905
2043.21	0.01838	0.05277	0.1547	0.05892
2044.17	0.01824	0.05381	0.15159	0.05884
2045.14	0.01807	0.05494	0.14866	0.05873
2046.1	0.01781	0.05614	0.14577	0.05855
2047.07	0.01748	0.05743	0.1428	0.05832
2048.03	0.01713	0.05887	0.13963	0.0581
2049	0.01683	0.06049	0.13618	0.05796
2049.96	0.01661	0.06222	0.13247	0.0579
2050.93	0.01646	0.06396	0.12858	0.05787
2051.89	0.01631	0.06553	0.12466	0.05782
2052.85	0.0161	0.06682	0.12091	0.05766
2053.82	0.01582	0.06776	0.1175	0.05742
2054.78	0.01549	0.06839	0.11458	0.05712
2055.75	0.01518	0.0688	0.11223	0.05688
2056.71	0.01497	0.06909	0.11045	0.05676
2057.67	0.01488	0.06935	0.10913	0.05679
2058.64	0.01489	0.06957	0.10812	0.05694
2059.6	0.01494	0.06974	0.10723	0.0571
2060.57	0.01493	0.06983	0.10631	0.0572
2061.53	0.01482	0.06984	0.10524	0.05717
2062.5	0.01461	0.06984	0.10401	0.05703
2063.46	0.01435	0.06992	0.10266	0.05686
2064.42	0.01413	0.07017	0.10126	0.05672
2065.39	0.01397	0.0706	0.09988	0.05667
2066.35	0.01389	0.07118	0.09858	0.05671
2067.32	0.01384	0.07178	0.0974	0.05677
2068.28	0.01377	0.07231	0.09633	0.05681
2069.24	0.01363	0.07271	0.09538	0.0568
2070.21	0.01344	0.07301	0.09452	0.05676
2071.17	0.01324	0.07327	0.09373	0.05673
2072.14	0.01309	0.0736	0.09296	0.05679
2073.1	0.01302	0.07404	0.09217	0.05695
2074.07	0.01301	0.07459	0.09134	0.0572
2075.03	0.01303	0.07517	0.09045	0.05749
2075.99	0.01302	0.0757	0.08954	0.05775
2076.96	0.01295	0.07614	0.08865	0.05797
2077.92	0.01282	0.07646	0.08782	0.05814
2078.89	0.01268	0.07671	0.08709	0.05831
2079.85	0.01257	0.07696	0.08643	0.05852
2080.82	0.01251	0.07724	0.0858	0.05877
2081.78	0.01249	0.07754	0.08515	0.05904
2082.74	0.01248	0.07782	0.08441	0.0593
2083.71	0.01244	0.07801	0.0836	0.05949
2084.67	0.01233	0.07809	0.08277	0.05961
2085.64	0.01218	0.07807	0.08198	0.05969
2086.6	0.01202	0.07797	0.08132	0.05978
2087.57	0.0119	0.07787	0.08085	0.05993
2088.53	0.01185	0.0778	0.08055	0.06016
2089.49	0.01186	0.07778	0.08039	0.06043
2090.46	0.0119	0.07776	0.0803	0.0607
2091.42	0.01191	0.07772	0.08026	0.06092
2092.39	0.01186	0.07764	0.08024	0.06105
2093.35	0.01177	0.07753	0.08029	0.06112
2094.32	0.01167	0.07743	0.08043	0.06119
2095.28	0.01161	0.07739	0.08068	0.0613
2096.24	0.01162	0.07742	0.08102	0.06149
2097.21	0.01168	0.0775	0.08138	0.06173
2098.17	0.01177	0.07757	0.08167	0.06199
2099.14	0.01182	0.0776	0.08185	0.06221
2100.1	0.01181	0.07754	0.08188	0.06235
2101.07	0.01175	0.07743	0.08182	0.06242
2102.03	0.01169	0.07731	0.08173	0.06247
2102.99	0.01165	0.07725	0.08168	0.06253
2103.96	0.01169	0.07728	0.08169	0.06266
2104.92	0.01178	0.07741	0.08176	0.06285
2105.89	0.0119	0.07759	0.08184	0.06309
2106.85	0.01199	0.07778	0.0819	0.06333
2107.81	0.01201	0.07793	0.08189	0.06357
2108.78	0.01198	0.07805	0.08177	0.0638
2109.74	0.01191	0.07816	0.08155	0.06406
2110.71	0.01186	0.07828	0.08125	0.06436
2111.67	0.01184	0.07844	0.08087	0.06472
2112.64	0.01188	0.0786	0.08044	0.0651
2113.6	0.01195	0.07874	0.07998	0.06547
2114.56	0.01201	0.0788	0.07956	0.06581
2115.53	0.01204	0.07878	0.07921	0.0661
2116.49	0.01206	0.07868	0.07902	0.06638
2117.46	0.01209	0.07855	0.07903	0.0667
2118.42	0.01217	0.07841	0.0793	0.0671
2119.39	0.01231	0.0783	0.07979	0.06759
2120.35	0.0125	0.07817	0.08048	0.06816
2121.31	0.0127	0.078	0.0813	0.06874
2122.28	0.01288	0.07772	0.08221	0.06929
2123.24	0.01299	0.07729	0.08316	0.06975
2124.21	0.01304	0.07672	0.08415	0.07011
2125.17	0.01307	0.07603	0.08521	0.0704
2126.14	0.01313	0.07525	0.08637	0.07066
2127.1	0.01325	0.07441	0.08766	0.07091
2128.06	0.01345	0.07348	0.08916	0.07116
2129.03	0.0137	0.07243	0.0909	0.07138
2129.99	0.01397	0.07122	0.09298	0.07155
2130.96	0.01422	0.06982	0.09544	0.07165
2131.92	0.01444	0.0683	0.09833	0.07168
2132.89	0.01466	0.06671	0.10161	0.07169
2133.85	0.01491	0.06516	0.10517	0.07169
2134.81	0.01521	0.06371	0.10883	0.07171
2135.78	0.01554	0.06237	0.11237	0.07173
2136.74	0.01585	0.06108	0.11561	0.0717
2137.71	0.01611	0.05977	0.11847	0.07155
2138.67	0.01628	0.05836	0.12097	0.07128
2139.63	0.01638	0.05685	0.12326	0.0709
2140.6	0.01647	0.05528	0.1255	0.07047
2141.56	0.01661	0.05373	0.12787	0.07007
2142.53	0.01685	0.05226	0.13046	0.06976
2143.49	0.0172	0.05088	0.13332	0.06956
2144.46	0.01759	0.04955	0.13642	0.06945
2145.42	0.01798	0.0482	0.13972	0.06941
2146.38	0.01831	0.04679	0.14317	0.06939
2147.35	0.01857	0.04531	0.14674	0.06939
2148.31	0.01883	0.0438	0.15039	0.06945
2149.28	0.01914	0.04228	0.15411	0.06956
2150.24	0.01957	0.04076	0.15787	0.06972
2151.2	0.02012	0.03917	0.16175	0.0699
2152.17	0.02074	0.03741	0.16585	0.07004
2153.13	0.02138	0.03539	0.17034	0.07012
2154.1	0.02197	0.03309	0.17538	0.07013
2155.06	0.0225	0.03065	0.18106	0.07013
2156.03	0.02299	0.02831	0.18722	0.07022
2156.99	0.02347	0.02641	0.19343	0.07046
2157.95	0.02395	0.02521	0.19901	0.07082
2158.92	0.02438	0.02485	0.20321	0.07122
2159.88	0.02466	0.02525	0.20544	0.07149
2160.85	0.02472	0.0262	0.20547	0.07153
2161.81	0.02451	0.02748	0.20348	0.07128
2162.78	0.02409	0.02891	0.19995	0.07083
2163.74	0.02356	0.0304	0.19547	0.07029
2164.7	0.02303	0.0319	0.19059	0.06978
2165.67	0.02259	0.03335	0.18571	0.06936
2166.63	0.02224	0.03465	0.1811	0.06902
2167.6	0.02195	0.0357	0.17685	0.0687
2168.56	0.02168	0.03642	0.17296	0.06832
2169.53	0.02137	0.0368	0.16939	0.06786
2170.49	0.02104	0.03693	0.16614	0.06735
2171.45	0.02074	0.03696	0.16322	0.06686
2172.42	0.02052	0.03704	0.16069	0.06648
2173.38	0.02043	0.03726	0.15861	0.06626
2174.35	0.02044	0.0376	0.15703	0.06619
2175.31	0.02053	0.038	0.15596	0.06619
2176.28	0.02063	0.03832	0.15537	0.06619
2177.24	0.02069	0.03848	0.15518	0.06611
2178.2	0.02071	0.03847	0.15525	0.06592
2179.17	0.02071	0.03835	0.15544	0.06566
2180.13	0.02072	0.03822	0.15558	0.06536
2181.1	0.02077	0.03816	0.15549	0.06506
2182.06	0.02085	0.0382	0.15508	0.06477
2183.03	0.02089	0.03832	0.15424	0.06447
2183.99	0.02087	0.03849	0.15302	0.06414
2184.95	0.02076	0.03869	0.15144	0.06379
2185.92	0.0206	0.03892	0.14962	0.06342
2186.88	0.02042	0.03922	0.14766	0.0631
2187.85	0.02031	0.03964	0.14565	0.06285
2188.81	0.02027	0.04017	0.14366	0.06268
2189.77	0.02031	0.04075	0.14177	0.06259
2190.74	0.02036	0.04131	0.14001	0.06251
2191.7	0.02039	0.04175	0.13842	0.06244
2192.67	0.02034	0.04206	0.13703	0.06236
2193.63	0.02023	0.04225	0.13586	0.06231
2194.6	0.0201	0.0424	0.13488	0.06232
2195.56	0.01999	0.0426	0.13406	0.0624
2196.52	0.01993	0.04288	0.13333	0.06255
2197.49	0.0199	0.04322	0.13263	0.06271
2198.45	0.01989	0.04355	0.13191	0.0628
2199.42	0.01983	0.04379	0.13115	0.06276
2200.38	0.01972	0.04389	0.13031	0.06258
2201.34	0.01955	0.04385	0.12941	0.06228
2202.31	0.01936	0.04373	0.12842	0.06195
2203.27	0.01919	0.0436	0.12734	0.06165
2204.24	0.01905	0.04352	0.12612	0.06142
2205.2	0.01894	0.0435	0.12477	0.06127
2206.17	0.01883	0.04353	0.12332	0.06115
2207.13	0.01869	0.04359	0.12184	0.06104
2208.09	0.0185	0.04364	0.12043	0.06092
2209.06	0.01829	0.04371	0.11919	0.06081
2210.02	0.0181	0.04382	0.11819	0.06074
2210.99	0.01797	0.044	0.11745	0.06076
2211.95	0.01794	0.04424	0.11691	0.06086
2212.92	0.01797	0.04451	0.11653	0.06103
2213.88	0.01803	0.04475	0.11621	0.06122
2214.84	0.01805	0.04491	0.11593	0.06139
2215.81	0.01801	0.04499	0.11566	0.06155
2216.77	0.0179	0.04501	0.11546	0.06171
2217.74	0.01775	0.04504	0.11534	0.06194
2218.7	0.01761	0.04516	0.11534	0.06228
2219.67	0.01751	0.04537	0.11542	0.06275
2220.63	0.01746	0.04566	0.11554	0.06335
2221.59	0.01742	0.04596	0.11563	0.06402
2222.56	0.01736	0.0462	0.11564	0.0647
2223.52	0.01728	0.04633	0.11553	0.06534
2224.49	0.01718	0.04636	0.11531	0.06592
2225.45	0.01708	0.04632	0.11496	0.06641
2226.41	0.01701	0.04627	0.11453	0.06679
2227.38	0.01698	0.04625	0.114	0.06705
2228.34	0.017	0.04627	0.11339	0.06713
2229.31	0.01702	0.04629	0.11271	0.067
2230.27	0.017	0.04629	0.11198	0.06665
2231.24	0.01693	0.04626	0.1112	0.0661
2232.2	0.0168	0.04619	0.1104	0.06541
2233.16	0.01665	0.04613	0.10958	0.06466
2234.13	0.0165	0.04613	0.10872	0.06392
2235.09	0.01637	0.04621	0.10778	0.06323
2236.06	0.01626	0.04637	0.10671	0.0626
2237.02	0.01615	0.04658	0.10546	0.06201
2237.99	0.01602	0.04678	0.10406	0.06143
2238.95	0.01586	0.04693	0.10253	0.06085
2239.91	0.01568	0.04704	0.10099	0.0603
2240.88	0.0155	0.04712	0.09954	0.0598
2241.84	0.01536	0.0472	0.09827	0.05939
2242.81	0.01527	0.04729	0.09723	0.05908
2243.77	0.01522	0.04736	0.09641	0.05886
2244.74	0.0152	0.04741	0.09573	0.05869
2245.7	0.01516	0.04739	0.09513	0.05852
2246.66	0.01508	0.0473	0.09454	0.05835
2247.63	0.01497	0.04719	0.09394	0.05817
2248.59	0.01485	0.04709	0.09334	0.058
2249.56	0.01475	0.04706	0.09278	0.05789
2250.52	0.01469	0.0471	0.0923	0.05784
2251.49	0.01467	0.04722	0.09195	0.05785
2252.45	0.01467	0.04736	0.0917	0.05788
2253.41	0.01466	0.04747	0.09153	0.05791
2254.38	0.01463	0.04753	0.09139	0.05789
2255.34	0.01456	0.04753	0.09121	0.05784
2256.31	0.01448	0.0475	0.09094	0.05775
2257.27	0.01439	0.04748	0.09054	0.05765
2258.24	0.01431	0.04749	0.08998	0.05753
2259.2	0.01424	0.04754	0.08927	0.0574
2260.16	0.01417	0.04759	0.08845	0.05723
2261.13	0.01407	0.04761	0.08757	0.05703
2262.09	0.01394	0.04759	0.08671	0.05679
2263.06	0.01378	0.04754	0.08592	0.05654
2264.02	0.01362	0.04749	0.08523	0.05633
2264.99	0.01347	0.04749	0.08465	0.05619
2265.95	0.01335	0.04755	0.08413	0.05613
2266.91	0.01325	0.04768	0.08359	0.05612
2267.88	0.01316	0.04784	0.08299	0.05614
2268.84	0.01305	0.048	0.08228	0.05613
2269.81	0.01291	0.04815	0.08146	0.05609
2270.77	0.01275	0.04829	0.08059	0.056
2271.73	0.0126	0.04842	0.07971	0.05588
2272.7	0.01247	0.04857	0.0789	0.05578
2273.66	0.01239	0.04875	0.0782	0.0557
2274.63	0.01233	0.04895	0.07764	0.05566
2275.59	0.01229	0.04914	0.0772	0.05565
2276.55	0.01224	0.04929	0.07688	0.05566
2277.52	0.01217	0.04939	0.07662	0.05566
2278.48	0.01207	0.04945	0.07642	0.05567
2279.45	0.01197	0.04949	0.07625	0.05569
2280.41	0.01186	0.04954	0.07606	0.05574
2281.38	0.01177	0.0496	0.07583	0.05583
2282.34	0.01169	0.0497	0.07552	0.05594
2283.3	0.01161	0.04981	0.07511	0.05607
2284.27	0.01152	0.04992	0.0746	0.0562
2285.23	0.01142	0.05003	0.074	0.05633
2286.2	0.01131	0.05014	0.07336	0.05647
2287.16	0.01121	0.05027	0.0727	0.05664
2288.13	0.01113	0.05042	0.07205	0.05685
2289.09	0.01108	0.05058	0.07144	0.05712
2290.05	0.01107	0.05075	0.07086	0.05744
2291.02	0.01107	0.05087	0.07032	0.05779
2291.98	0.01107	0.05093	0.06984	0.05815
2292.95	0.01107	0.05092	0.06941	0.0585
2293.91	0.01105	0.05084	0.06908	0.05885
2294.88	0.01103	0.05072	0.06887	0.0592
2295.84	0.01102	0.05059	0.06878	0.05957
2296.8	0.01103	0.05047	0.06882	0.05995
2297.77	0.01105	0.05035	0.06896	0.06035
2298.73	0.01108	0.05024	0.06916	0.06075
2299.7	0.0111	0.0501	0.06938	0.06114
2300.66	0.01111	0.04993	0.06959	0.0615
2301.62	0.01111	0.04973	0.06974	0.06185
2302.59	0.01112	0.04951	0.06981	0.0622
2303.55	0.01114	0.04932	0.06979	0.06257
2304.52	0.01119	0.04917	0.06966	0.06295
2305.48	0.01127	0.04907	0.06942	0.06335
2306.45	0.01136	0.04902	0.06909	0.06375
2307.41	0.01144	0.04902	0.06871	0.06413
2308.38	0.01149	0.04905	0.06832	0.06446
2309.34	0.01152	0.0491	0.06797	0.06475
2310.3	0.01153	0.04916	0.06771	0.06499
2311.27	0.01153	0.04924	0.06754	0.06519
2312.23	0.01153	0.04932	0.06744	0.06538
2313.2	0.01154	0.0494	0.06739	0.06557
2314.16	0.01155	0.04945	0.06736	0.06578
2315.12	0.01155	0.04945	0.06736	0.06602
2316.09	0.01155	0.04938	0.06741	0.06633
2317.05	0.01155	0.04928	0.06754	0.0667
2318.02	0.01155	0.04918	0.06772	0.06715
2318.98	0.01155	0.04914	0.06788	0.06767
2319.95	0.01154	0.0492	0.06787	0.06819
2320.91	0.0115	0.04942	0.06749	0.06868
2321.88	0.0114	0.04977	0.06661	0.06905
2322.84	0.01123	0.05023	0.06519	0.06927
2323.8	0.01099	0.05073	0.0633	0.06933
2324.77	0.0107	0.05123	0.06119	0.06927
2325.73	0.01043	0.05166	0.05911	0.06916
[truncated: 1,732 more rows]

## Sheet: Figure 2h
	Target-Perovskite			Sb(SU)2Cl3			Control-Perovskite			Control--PbI2	Target-PbI2
600	0		600	0		600	0.01739		900	0.000904977	0.00113
598	0.00434		598	0.000543478		599	0.01739		899	0.000301659	0.00113
596	0.00899		596	0.000543478		598	0.01739		898	0.000301659	-0.00056338
594	0.01404		594	0.000543478		597	0.01739		897	0	0.00113
592	0.022		592	0.000543478		596	0.01739		896	0.00121	0.00169
590	0.02919		590	0.000543478		595	0.017		895	0.000301659	0.00113
588	0.03608		588	0.000543478		594	0.01722		894	0.000603318	0
586	0.04311		586	0.00109		593	0.01804		893	0.00121	0.00169
584	0.05075		584	0.00109		592	0.0182		892	0.000301659	0.00225
582	0.05945		582	0.00109		591	0.0179		891	0.000301659	0.00113
580	0.0655		580	0.00163		590	0.01731		890	0.00151	0.00225
578	0.07137		578	0.00163		589	0.01659		889	0.000301659	0.00113
576	0.07714		576	0.00163		588	0.01586		888	0.000603318	0.00169
574	0.08283		574	0.00163		587	0.01522		887	0.000603318	0.00113
572	0.0885		572	0.00217		586	0.01476		886	0.000603318	0.00169
570	0.09655		570	0.00217		585	0.01451		885	0.00121	0.00169
568	0.10322		568	0.00217		584	0.01451		884	0.000603318	0.00113
566	0.10884		566	0.00217		583	0.01476		883	0.000603318	0.00169
564	0.11375		564	0.00272		582	0.01522		882	0.000603318	0.00169
562	0.11824		562	0.00272		581	0.01625		881	0.000301659	0.00056338
560	0.1226		560	0.00272		580	0.01676		880	0.000603318	0.00169
558	0.12712		558	0.00272		579	0.01705		879	0.000603318	0.00056338
556	0.13447		556	0.00272		578	0.01726		878	0.000603318	0.00056338
554	0.14111		554	0.00326		577	0.01704		877	0.000603318	0.00113
552	0.14765		552	0.00326		576	0.0177		876	0.000904977	0.00225
550	0.15469		550	0.00326		575	0.0173		875	0.000603318	0.00225
548	0.16279		548	0.00326		574	0.01818		874	0.000904977	0.00282
546	0.16834		546	0.00326		573	0.01999		873	0.000904977	0.00113
544	0.17633		544	0.00326		572	0.02143		872	0.000603318	0.00225
542	0.1831		542	0.0038		571	0.02265		871	0.000603318	0.00169
540	0.18907		540	0.0038		570	0.0235		870	0.000603318	0.00169
538	0.19465		538	0.0038		569	0.02385		869	0.000603318	0.00169
536	0.20017		536	0.0038		568	0.02367		868	0.000603318	0.00169
534	0.20594		534	0.0038		567	0.02297		867	0.000904977	0.00225
532	0.21465		532	0.00435		566	0.02184		866	0.000603318	0.00225
530	0.22274		530	0.00435		565	0.02041		865	0.00121	0.00282
528	0.23077		528	0.00435		564	0.01853		864	0.000603318	0.00225
526	0.24166		526	0.00435		563	0.01743		863	0.000904977	0.00169
524	0.25209		524	0.00489		562	0.01709		862	0.000904977	0.00169
522	0.26284		522	0.00489		561	0.0176		861	0.000904977	0.00169
520	0.27466		520	0.00543		560	0.01777		860	0.000603318	0.00113
518	0.28646		518	0.00543		559	0.01774		859	0.000904977	0.00225
516	0.29711		516	0.00543		558	0.01731		858	0.000904977	0.00225
514	0.30713		514	0.00598		557	0.0162		857	0.000904977	0.00225
512	0.3194		512	0.00652		556	0.01558		856	0.000904977	0.00225
510	0.33047		510	0.00707		555	0.01378		855	0.000904977	0.00225
508	0.34097		508	0.00707		554	0.01231		854	0.000603318	0.00113
506	0.35388		506	0.00761		553	0.0109		853	0.000904977	0.00169
504	0.36584		504	0.0087		552	0.00967		852	0.000603318	0.00113
502	0.3776		502	0.00924		551	0.00873		851	0.000603318	0.00169
500	0.38982		500	0.00978		550	0.00814		850	0.000301659	0.00113
498	0.40546		498	0.01087		549	0.00793		849	0.000603318	0.00169
496	0.42125		496	0.01196		548	0.00806		848	0.000603318	0.00113
494	0.43796		494	0.01304		547	0.00843		847	0.000904977	0.00169
492	0.45633		492	0.01413		546	0.00887		846	0.000603318	0.00169
490	0.47286		490	0.01522		545	0.00908		845	0.000904977	0.00169
488	0.49018		488	0.01685		544	0.0087		844	0.000603318	0.00113
486	0.50847		486	0.01848		543	0.0087		843	0.000904977	0.00169
484	0.52784		484	0.02011		542	0.0087		842	0.000301659	0.00113
482	0.54837		482	0.02174		541	0.0087		841	0.000603318	0.00169
480	0.57013		480	0.02391		540	0.0087		840	0.000603318	0.00113
478	0.59315		478	0.02609		539	0.0087		839	0.000603318	0.00169
476	0.61507		476	0.02826		538	0.0087		838	0.000603318	0.00113
474	0.63976		474	0.03098		537	0.0087		837	0.000603318	0.00169
472	0.66698		472	0.0337		536	0.00831		836	0.000904977	0.00169
470	0.69655		470	0.03641		535	0.00852		835	0.000603318	0.00113
468	0.72423		468	0.03967		534	0.00896		834	0.000603318	0.00113
466	0.75203		466	0.04239		533	0.00972		833	0.000603318	0.00113
464	0.77721		464	0.0462		532	0.00925		832	0.000603318	0.00113
462	0.80337		462	0.04946		531	0.00921		831	0.000603318	0.00113
460	0.83003		460	0.05326		530	0.00846		830	0.000603318	0.00113
458	0.85442		458	0.05707		529	0.00732		829	0.000603318	0.00169
456	0.88017		456	0.06141		528	0.00607		828	0.000904977	0.00169
454	0.90273		454	0.06576		527	0.00452		827	0.000603318	0.00169
452	0.92392		452	0.07011		526	0.00383		826	0.000904977	0.00169
450	0.94091		450	0.075		525	0.00373		825	0.000904977	0.00169
448	0.95726		448	0.08043		524	0.004		824	0.000904977	0.00169
446	0.97257		446	0.08587		523	0.00487		823	0.000603318	0.00113
444	0.98665		444	0.0913		522	0.0048		822	0.000603318	0.00113
442	0.99292		442	0.09728		521	0.00507		821	0.000603318	0.00169
440	0.99747		440	0.10326		520	0.00545		820	0.000603318	0.00169
438	1		438	0.10924		519	0.00571		819	0.000603318	0.00113
436	0.99803		436	0.1163		518	0.00565		818	0.000603318	0.00169
434	0.99554		434	0.12337		517	0.00502		817	0.000603318	0.00169
432	0.99258		432	0.13152		516	0.00354		816	0.000904977	0.00169
430	0.9853		430	0.14022		515	0.00241		815	0.000904977	0.00169
428	0.97389		428	0.14891		514	0.00149		814	0.000603318	0.00113
426	0.96255		426	0.15924		513	0.00113		813	0.000603318	0.00169
424	0.94743		424	0.17011		512	0.000250654		812	0.000904977	0.00169
422	0.92868		422	0.18207		511	0.000977569		811	0.000603318	0.00169
420	0.9105		420	0.19511		510	0.000853496		810	0.000904977	0.00169
418	0.89314		418	0.20978		509	0.000501175		809	0.000904977	0.00169
416	0.87292		416	0.22554		508	-0.000424022		808	0.000904977	0.00169
414	0.85017		414	0.24293		507	-0.00107		807	0.000904977	0.00169
412	0.82924		412	0.26196		506	-0.000280051		806	0.000904977	0.00169
410	0.80633		410	0.28315		505	0.000409876		805	0.000904977	0.00169
408	0.78402		408	0.30652		504	0.00127		804	0.000904977	0.00169
406	0.76269		406	0.33152		503	0.00251		803	0.000904977	0.00169
404	0.73865		404	0.3587		502	0.00281		802	0.000904977	0.00169
402	0.71456		402	0.38859		501	0.00355		801	0.000904977	0.00169
400	0.69077		400	0.42011		500	0.00432		800	0.000904977	0.00169
398	0.67011		398	0.4538		499	0.00508		799	0.000904977	0.00169
396	0.64509		396	0.48967		498	0.00578		798	0.000904977	0.00169
394	0.6186		394	0.52663		497	0.00637		797	0.000904977	0.00169
392	0.59112		392	0.56522		496	0.00683		796	0.000904977	0.00169
390	0.56306		390	0.60543		495	0.00716		795	0.000904977	0.00169
388	0.53481		388	0.6462		494	0.00742		794	0.000904977	0.00169
386	0.5067		386	0.68804		493	0.00772		793	0.000904977	0.00169
384	0.48139		384	0.72935		492	0.00823		792	0.000904977	0.00169
382	0.45525		382	0.77011		491	0.0092		791	0.000904977	0.00169
380	0.4287		380	0.80924		490	0.00951		790	0.000904977	0.00225
378	0.4044		378	0.84674		489	0.00935		789	0.000904977	0.00169
376	0.37868		376	0.88098		488	0.00852		788	0.000904977	0.00169
374	0.35602		374	0.91304		487	0.00831		787	0.000904977	0.00169
372	0.3345		372	0.94022		486	0.0087		786	0.000904977	0.00169
370	0.31444		370	0.96359		485	0.0087		785	0.000904977	0.00169
368	0.2984		368	0.98207		484	0.0087		784	0.000904977	0.00169
366	0.28253		366	0.99511		483	0.0087		783	0.000904977	0.00169
364	0.26692		364	1		482	0.00908		782	0.000904977	0.00169
362	0.25562		362	0.99783		481	0.00887		781	0.000904977	0.00169
360	0.24863		360	0.98804		480	0.00843		780	0.000904977	0.00169
358	0.24196		358	0.97065		479	0.00806		779	0.000904977	0.00169
356	0.23972		356	0.94674		478	0.00793		778	0.000904977	0.00169
354	0.23958		354	0.9163		477	0.00814		777	0.000904977	0.00169
352	0.24139		352	0.88098		476	0.00873		776	0.000904977	0.00169
350	0.24481		350	0.8413		475	0.00967		775	0.000904977	0.00169
348	0.25344		348	0.79837		474	0.0109		774	0.000904977	0.00169
346	0.26449		346	0.75326		473	0.01231		773	0.000904977	0.00169
344	0.27738		344	0.70761		472	0.01378		772	0.000904977	0.00169
342	0.29136		342	0.6625		471	0.01519		771	0.00121	0.00169
340	0.30968		340	0.62011		470	0.01641		770	0.000904977	0.00169
338	0.3292		338	0.58098		469	0.01736		769	0.000904977	0.00169
336	0.34907		336	0.54783		468	0.01795		768	0.00121	0.00169
334	0.37245		334	0.52228		467	0.01816		767	0.00121	0.00169
332	0.39618		332	0.50489		466	0.01803		766	0.000904977	0.00169
330	0.41943		330	0.49674		465	0.01765		765	0.000904977	0.00169
328	0.44123		328	0.49891		464	0.01722		764	0.00121	0.00169
326	0.46473					463	0.017		763	0.00121	0.00169
324	0.48677					462	0.01739		762	0.00121	0.00225
322	0.50656					461	0.01739		761	0.000904977	0.00169
320	0.52744					460	0.01739		760	0.000904977	0.00169
318	0.54651					459	0.01739		759	0.000904977	0.00169
316	0.5633					458	0.01739		758	0.000904977	0.00169
314	0.5773					457	0.01739		757	0.000904977	0.00169
312	0.59224					456	0.01739		756	0.000904977	0.00169
310	0.60565					455	0.01739		755	0.000904977	0.00113
308	0.61752					454	0.01739		754	0.000904977	0.00169
306	0.62792					453	0.01778		753	0.000904977	0.00169
304	0.637					452	0.01756		752	0.00121	0.00169
302	0.64498					451	0.01713		751	0.000904977	0.00169
300	0.65217					450	0.01675		750	0.00121	0.00169
						449	0.01662		749	0.000904977	0.00169
						448	0.01684		748	0.00121	0.00169
						447	0.01743		747	0.00121	0.00169
						446	0.01837		746	0.00121	0.00169
						445	0.01959		745	0.000904977	0.00169
						444	0.021		744	0.00121	0.00169
						443	0.02247		743	0.000904977	0.00169
						442	0.02427		742	0.00121	0.00169
						441	0.02528		741	0.00121	0.00169
						440	0.02579		740	0.00121	0.00169
						439	0.02601		739	0.000904977	0.00169
						438	0.02609		738	0.00121	0.00169
						437	0.02617		737	0.000904977	0.00169
						436	0.02638		736	0.00121	0.00169
						435	0.02689		735	0.000904977	0.00169
						434	0.0279		734	0.00121	0.00169
						433	0.0297		733	0.00121	0.00169
						432	0.03156		732	0.00121	0.00169
						431	0.03275		731	0.00121	0.00169
						430	0.03354		730	0.00121	0.00169
						429	0.03411		729	0.00121	0.00169
						428	0.03457		728	0.00121	0.00169
						427	0.035		727	0.00121	0.00169
						426	0.03545		726	0.00121	0.00169
						425	0.03602		725	0.00121	0.00169
						424	0.03681		724	0.00121	0.00225
						423	0.03839		723	0.00121	0.00169
						422	0.04004		722	0.00121	0.00169
						421	0.04101		721	0.00121	0.00169
						420	0.04186		720	0.00121	0.00225
						419	0.04267		719	0.00121	0.00169
						418	0.04348		718	0.00121	0.00225
						417	0.04428		717	0.00121	0.00169
						416	0.04509		716	0.00151	0.00225
						415	0.04594		715	0.00121	0.00169
						414	0.04692		714	0.00121	0.00225
						413	0.04856		713	0.00121	0.00169
						412	0.05014		712	0.00121	0.00169
						411	0.05093		711	0.00121	0.00169
						410	0.0515		710	0.00121	0.00225
						409	0.05196		709	0.00121	0.00169
						408	0.05239		708	0.00121	0.00169
						407	0.05323		707	0.00121	0.00169
						406	0.05359		706	0.00151	0.00225
						405	0.05394		705	0.00121	0.00225
						404	0.05476		704	0.00121	0.00169
						403	0.05649		703	0.00121	0.00225
						402	0.05811		702	0.00121	0.00225
						401	0.06032		701	0.00121	0.00169
						400	0.06199		700	0.00151	0.00169
						399	0.06337		699	0.00151	0.00225
						398	0.06461		698	0.00121	0.00225
						397	0.06582		697	0.00121	0.00169
						396	0.06746		696	0.00151	0.00169
						395	0.06862		695	0.00121	0.00225
						394	0.06986		694	0.00121	0.00169
						393	0.07169		693	0.00151	0.00169
						392	0.07318		692	0.00151	0.00225
						391	0.07473		691	0.00121	0.00169
						390	0.07558		690	0.00151	0.00169
						389	0.07774		689	0.00151	0.00225
						388	0.08095		688	0.00151	0.00225
						387	0.08388		687	0.00151	0.00225
						386	0.08617		686	0.00151	0.00169
						385	0.08699		685	0.00151	0.00225
						384	0.08639		684	0.00151	0.00225
						383	0.08451		683	0.00151	0.00225
						382	0.08257		682	0.00151	0.00225
						381	0.08019		681	0.00121	0.00225
						380	0.07717		680	0.00151	0.00225
						379	0.07535		679	0.00151	0.00225
						378	0.07526		678	0.00121	0.00169
						377	0.07887		677	0.00151	0.00225
						376	0.08827		676	0.00151	0.00225
						375	0.10451		675	0.00151	0.00225
						374	0.13131		674	0.00151	0.00225
						373	0.17404		673	0.00151	0.00225
						372	0.23504		672	0.00151	0.00225
						371	0.3165		671	0.00151	0.00225
						370	0.41589		670	0.00151	0.00225
						369	0.52992		669	0.00151	0.00225
						368	0.64879		668	0.00151	0.00225
						367	0.76077		667	0.00151	0.00225
						366	0.85648		666	0.00151	0.00225
						365	0.92617		665	0.00151	0.00225
						364	0.96494		664	0.00151	0.00225
						363	0.97046		663	0.00151	0.00225
						362	0.94573		662	0.00151	0.00225
						361	0.8952		661	0.00151	0.00225
						360	0.82715		660	0.00151	0.00225
						359	0.75183		659	0.00151	0.00225
						358	0.67771		658	0.00151	0.00225
						357	0.61371		657	0.00151	0.00225
						356	0.56527		656	0.00181	0.00225
						355	0.5337		655	0.00151	0.00225
						354	0.51863		654	0.00181	0.00225
						353	0.52006		653	0.00151	0.00225
						352	0.53323		652	0.00151	0.00225
						351	0.55691		651	0.00151	0.00225
						350	0.58708		650	0.00181	0.00225
						349	0.62011		649	0.00151	0.00225
						348	0.6519		648	0.00181	0.00225
						347	0.67847		647	0.00181	0.00225
						346	0.69539		646	0.00181	0.00225
						345	0.70028		645	0.00181	0.00225
						344	0.69182		644	0.00181	0.00282
						343	0.67079		643	0.00181	0.00225
						342	0.63819		642	0.00181	0.00225
						341	0.59807		641	0.00181	0.00225
						340	0.55215		640	0.00181	0.00282
						339	0.50437		639	0.00181	0.00225
						338	0.45566		638	0.00181	0.00225
						337	0.40996		637	0.00181	0.00282
						336	0.36847		636	0.00181	0.00225
						335	0.33254		635	0.00211	0.00225
						334	0.30257		634	0.00181	0.00282
						333	0.27893		633	0.00181	0.00282
						332	0.25867		632	0.00181	0.00225
						331	0.24139		631	0.00211	0.00225
						330	0.22295		630	0.00181	0.00282
						329	0.20285		629	0.00211	0.00282
						328	0.18243		628	0.00181	0.00225
						327	0.16336		627	0.00181	0.00282
						326	0.14782		626	0.00181	0.00282
						325	0.13848		625	0.00211	0.00282
						324	0.13643		624	0.00181	0.00282
						323	0.14442		623	0.00211	0.00282
						322	0.161		622	0.00211	0.00282
						321	0.18629		621	0.00211	0.00282
						320	0.21709		620	0.00181	0.00282
						319	0.25194		619	0.00211	0.00282
						318	0.28634		618	0.00211	0.00282
						317	0.31906		617	0.00211	0.00282
						316	0.34784		616	0.00211	0.00282
						315	0.37379		615	0.00211	0.00282
						314	0.39686		614	0.00211	0.00282
						313	0.42019		613	0.00211	0.00282
						312	0.44385		612	0.00211	0.00282
						311	0.4709		611	0.00211	0.00282
						310	0.49929		610	0.00211	0.00282
						309	0.52687		609	0.00211	0.00282
						308	0.55808		608	0.00211	0.00282
						307	0.59441		607	0.00211	0.00282
						306	0.63627		606	0.00211	0.00282
						305	0.68218		605	0.00211	0.00282
						304	0.72962		604	0.00211	0.00282
						303	0.77698		603	0.00211	0.00282
						302	0.82125		602	0.00211	0.00282
						301	0.86014		601	0.00211	0.00282
						300	0.89205		600	0.00241	0.00338
									599	0.00211	0.00282
									598	0.00241	0.00282
									597	0.00211	0.00282
									596	0.00241	0.00282
									595	0.00241	0.00282
									594	0.00241	0.00282
									593	0.00211	0.00282
									592	0.00241	0.00282
									591	0.00241	0.00282
									590	0.00241	0.00338
									589	0.00241	0.00338
									588	0.00241	0.00282
									587	0.00241	0.00338
									586	0.00241	0.00338
									585	0.00241	0.00282
									584	0.00241	0.00282
									583	0.00241	0.00338
									582	0.00271	0.00338
									581	0.00241	0.00282
									580	0.00271	0.00282
									579	0.00271	0.00338
									578	0.00241	0.00282
									577	0.00271	0.00338
									576	0.00271	0.00338
									575	0.00271	0.00338
									574	0.00271	0.00282
									573	0.00271	0.00338
									572	0.00271	0.00338
									571	0.00271	0.00338
									570	0.00271	0.00338
									569	0.00271	0.00338
									568	0.00271	0.00338
									567	0.00302	0.00338
									566	0.00271	0.00338
									565	0.00271	0.00394
									564	0.00271	0.00338
									563	0.00271	0.00338
									562	0.00271	0.00338
									561	0.00271	0.00338
									560	0.00271	0.00338
									559	0.00302	0.00338
									558	0.00302	0.00394
									557	0.00302	0.00394
									556	0.00302	0.00394
									555	0.00302	0.00338
									554	0.00302	0.00394
									553	0.00302	0.00394
									552	0.00302	0.00394
									551	0.00302	0.00394
									550	0.00302	0.00394
									549	0.00302	0.00338
									548	0.00302	0.00394
									547	0.00302	0.00394
									546	0.00332	0.00394
									545	0.00302	0.00394
									544	0.00302	0.00451
									543	0.00332	0.00394
									542	0.00332	0.00394
									541	0.00302	0.00394
									540	0.00332	0.00451
									539	0.00302	0.00394
									538	0.00332	0.00451
									537	0.00332	0.00451
									536	0.00332	0.00451
									535	0.00332	0.00451
									534	0.00332	0.00451
									533	0.00332	0.00451
									532	0.00332	0.00451
									531	0.00332	0.00451
									530	0.00332	0.00507
									529	0.00362	0.00507
									528	0.00332	0.00451
									527	0.00362	0.00507
									526	0.00362	0.00507
									525	0.00362	0.00507
									524	0.00362	0.00507
									523	0.00362	0.00563
									522	0.00362	0.00563
									521	0.00362	0.00563
									520	0.00362	0.00563
									519	0.00362	0.00563
									518	0.00362	0.00563
									517	0.00392	0.00563
									516	0.00392	0.0062
									515	0.00362	0.0062
									514	0.00392	0.00563
									513	0.00392	0.0062
									512	0.00392	0.0062
									511	0.00392	0.0062
									510	0.00392	0.0062
									509	0.00392	0.0062
									508	0.00422	0.00676
									507	0.00422	0.00676
									506	0.00422	0.00676
									505	0.00422	0.00676
									504	0.00452	0.00676
									503	0.00452	0.00732
									502	0.00452	0.00732
									501	0.00452	0.00732
									500	0.00452	0.00732
									499	0.00483	0.00789
									498	0.00483	0.00789
									497	0.00483	0.00789
									496	0.00513	0.00789
									495	0.00513	0.00845
									494	0.00513	0.00845
									493	0.00543	0.00901
									492	0.00543	0.00845
									491	0.00543	0.00901
									490	0.00573	0.00901
									489	0.00573	0.00958
									488	0.00573	0.00958
									487	0.00633	0.01014
									486	0.00633	0.01014
									485	0.00633	0.01014
									484	0.00664	0.0107
									483	0.00694	0.0107
									482	0.00694	0.01127
									481	0.00724	0.01183
									480	0.00754	0.01183
									479	0.00754	0.01239
									478	0.00784	0.01239
									477	0.00814	0.01239
									476	0.00814	0.01296
									475	0.00845	0.01352
									474	0.00875	0.01352
									473	0.00905	0.01408
									472	0.00905	0.01408
									471	0.00965	0.01521
									470	0.00965	0.01521
									469	0.00995	0.01577
									468	0.01026	0.01634
									467	0.01056	0.0169
									466	0.01086	0.01746
									465	0.01146	0.01803
									464	0.01176	0.01803
									463	0.01207	0.01915
									462	0.01237	0.01972
									461	0.01267	0.02028
									460	0.01297	0.02085
									459	0.01357	0.02141
									458	0.01388	0.02197
									457	0.01418	0.02254
									456	0.01478	0.02366
									455	0.01508	0.02423
									454	0.01569	0.02535
									453	0.01599	0.02648
									452	0.01659	0.02704
									451	0.01689	0.02817
									450	0.0175	0.0293
									449	0.0181	0.02986
									448	0.0187	0.03099
									447	0.01931	0.03268
									446	0.01991	0.0338
									445	0.02021	0.03493
									444	0.02112	0.03662
									443	0.02172	0.03775
									442	0.02232	0.03887
									441	0.02293	0.04056
									440	0.02383	0.04282
									439	0.02443	0.04394
									438	0.02504	0.04563
									437	0.02594	0.04732
									436	0.02685	0.04958
									435	0.02775	0.05127
									434	0.02866	0.05352
									433	0.02926	0.05577
									432	0.03047	0.05803
									431	0.03137	0.06085
									430	0.03228	0.0631
									429	0.03348	0.06535
									428	0.03469	0.06817
									427	0.0362	0.07099
									426	0.0371	0.0738
									425	0.03861	0.07662
									424	0.04012	0.07944
									423	0.04163	0.08282
									422	0.04344	0.08732
									421	0.04525	0.0907
									420	0.04676	0.09408
									419	0.04887	0.09803
									418	0.05068	0.10197
									417	0.05279	0.10592
									416	0.0552	0.10986
									415	0.05732	0.11493
									414	0.05973	0.11944
									413	0.06244	0.12394
									412	0.06516	0.12901
									411	0.06787	0.13408
									410	0.07119	0.13972
									409	0.07421	0.14479
									408	0.07783	0.15155
									407	0.08115	0.15662
									406	0.08507	0.16338
									405	0.08899	0.16958
									404	0.09321	0.17634
									403	0.09744	0.1831
									402	0.10196	0.19042
									401	0.10679	0.19831
									400	0.11161	0.2062
									399	0.11674	0.21408
									398	0.12217	0.22254
									397	0.12821	0.23155
									396	0.13424	0.24
									395	0.13997	0.24901
									394	0.14661	0.25859
									393	0.15324	0.26873
									392	0.16018	0.27831
									391	0.16682	0.28845
									390	0.17406	0.29859
									389	0.1813	0.30986
									388	0.18884	0.32056
									387	0.19668	0.33183
									386	0.20452	0.3431
									385	0.21237	0.35493
									384	0.22021	0.3662
									383	0.22805	0.37803
									382	0.2365	0.38986
									381	0.24465	0.40169
									380	0.25279	0.41352
									379	0.26063	0.42479
									378	0.26908	0.43718
									377	0.27722	0.44901
									376	0.28537	0.46085
									375	0.29351	0.47268
									374	0.30196	0.48507
									373	0.31011	0.49634
									372	0.31795	0.50817
									371	0.3264	0.52113
									370	0.33514	0.53296
									369	0.34449	0.54535
									368	0.35324	0.55775
									367	0.3629	0.57014
									366	0.37345	0.58366
									365	0.38371	0.59831
									364	0.39487	0.61183
									363	0.40724	0.62648
									362	0.42051	0.64169
									361	0.44314	0.66141
									360	0.46003	0.67831
									359	0.47994	0.69803
									358	0.50045	0.71887
									357	0.52187	0.74085
									356	0.54902	0.76507
									355	0.57858	0.79042
									354	0.61237	0.81915
									353	0.64525	0.8507
									352	0.6905	0.88451
									351	0.75023	0.91887
									350	0.80603	0.95831
									349	1	1
									348	3.01538	1.04451
									347	3.01538	1.0969
									346	3.01538	1.1538
									345	3.01538	1.21352
									344	3.01538	1.28338
									343	3.01538	1.36
									342	3.01538	1.47155
									341	3.01538	1.66704
									340	3.01538	2.02704
									339	3.01538	5.62366
									338	3.01538	5.62366
									337	3.01538	5.62366
									336	3.01538	5.62366
									335	3.01538	5.62366
									334	3.01538	5.62366
									333	3.01538	5.62366
									332	3.01538	5.62366
									331	3.01538	5.62366
									330	3.01538	5.62366
									329	3.01538	5.62366
									328	3.01538	5.62366
									327	3.01538	5.62366
									326	3.01538	5.62366
									325	3.01538	5.62366
									324	3.01538	5.62366
									323	3.01538	5.62366
									322	3.01538	5.62366
									321	3.01538	5.62366
									320	3.01538	5.62366
									319	3.01538	5.62366
									318	3.01538	5.62366
									317	3.01538	5.62366
									316	3.01538	5.62366
									315	3.01538	5.62366
									314	3.01538	5.62366
									313	3.01538	5.62366
									312	3.01538	5.62366
									311	3.01538	5.62366
									310	3.01538	5.62366
									309	3.01538	5.62366
									308	3.01538	5.62366
									307	3.01538	5.62366
									306	3.01538	5.62366
									305	3.01538	5.62366
									304	3.01538	5.62366
									303	3.01538	5.62366
									302	3.01538	5.62366
									301	3.01538	5.62366
									300	3.01538	5.62366

## Sheet: Figure 2i
1D			2D
16.4202	1453.53			7	7.00798	7.01597	7.02395	7.03193	7.03992	7.0479	7.05589	7.06387	7.07185	7.07984	7.08782	7.0958	7.10379	7.11177	7.11975	7.12774	7.13572	7.14371	7.15169	7.15967	7.16766	7.17564	7.18362	7.19161	7.19959	7.20758	7.21556	7.22354	7.23153	7.23951	7.24749	7.25548	7.26346	7.27144	7.27943	7.28741	7.2954	7.30338	7.31136	7.31935	7.32733	7.33531	7.3433	7.35128	7.35926
16.4199	1613.82		7	37.4921	34.7529	22.5337	33.6989	36.382	6.00941	22.5385	51.4716	20.0314	11.2312	14.9049	42.9922	32.6601	48.8505	6.66331	3.15815	10.3805	22.7951	24.7317	13.3836	8.52202	25.4584	10.9607	4.44159	1.41522	32.5515	42.2329	17.6325	34.6949	40.1253	15.1197	5.92669	18.4382	9.26077	19.5426	23.5875	31.125	17.6909	32.9467	7.8225	12.1366	23.5451	17.4904	38.3186	39.6877	14.1289
16.4196	1774.24		7.00798	37.4429	35.6336	22.3485	34.1513	36.973	5.99832	18.8069	47.7396	20.2905	11.3884	16.9561	42.858	31.3384	48.6568	4.10495	5.79081	11.593	21.4103	23.7433	11.743	8.22491	24.0881	10.513	4.52491	6.0211	28.0679	40.1358	16.6326	38.7837	39.0199	13.8095	8.87723	20.0363	11.7127	17.3599	25.8741	31.3946	23.1627	33.5168	6.76113	14.5579	23.2435	18.9564	37.2887	41.1515	10.563
16.4193	1734.2		7.01597	35.8968	35.7659	22.1633	34.2295	36.8155	8.23259	14.3269	43.6333	20.5496	11.5457	19.0073	42.7238	30.0168	48.4631	1.5466	8.42347	12.8056	20.0255	22.7548	10.1023	7.92787	22.7178	10.0654	4.60823	10.627	23.2102	37.2902	17.878	42.1242	37.5403	12.4992	11.8278	21.6344	14.1647	15.1773	28.1608	31.6643	28.6345	34.087	5.69975	16.9794	22.942	20.4224	36.2588	42.6152	6.99702
16.419	1694.29		7.02395	33.727	33.6548	21.1088	33.8836	35.1826	11.1051	10.1042	37.9073	21.8026	11.8335	21.3235	42.4824	28.7146	46.911	0.74238	10.5941	14.9575	17.2471	21.0335	9.07555	9.09254	20.6011	10.1556	6.91534	15.1511	18.6233	33.0726	19.7772	43.5292	33.8124	10.1248	13.1684	23.1974	14.5468	11.8837	30.3305	31.813	34.309	33.8113	6.92655	18.2118	23.7591	22.82	35.5066	43.4532	4.82561
16.4187	1635.47		7.03193	30.0603	30.7952	20.0543	33.5378	33.5497	14.726	7.37836	32.9299	23.0557	12.1213	23.6398	42.241	27.4125	46.1072	1.43502	13.5133	17.1095	14.4687	19.3122	8.04883	10.2573	18.4843	10.2459	9.22252	19.6751	14.0365	28.8549	20.9281	43.4374	29.336	7.75038	14.509	24.7604	14.9289	8.59011	32.5003	31.9618	39.6093	32.7871	10.3986	18.6959	24.2021	25.2177	34.7545	44.2913	2.6542
16.4184	1576.78		7.03992	25.5829	26.3141	18.5632	32.3579	30.1861	18.4639	9.7356	27.2274	24.8857	12.1674	24.8958	41.1577	25.9855	43.4792	1.59752	16.0739	18.5753	12.5634	19.0254	6.30487	11.0477	15.8685	9.71245	11.748	23.2636	10.8763	23.9356	22.1569	41.3342	23.4018	5.96848	14.6023	25.7309	14.0324	4.82872	33.7189	31.674	43.3114	30.9989	14.5724	17.7298	25.7287	27.7401	34.7975	43.6013	4.58356
16.4181	1618.12		7.0479	21.1054	21.833	17.0721	31.1779	26.8224	22.9503	13.5897	22.2733	26.7157	12.2136	26.1517	40.0743	24.5586	40.8512	1.76002	18.6344	20.0413	11.4067	20.2354	5.30934	11.8382	13.2529	9.17903	14.2734	26.8522	7.71615	19.0163	22.6372	37.7341	16.7192	4.18657	13.9472	25.2046	12.3876	1.06738	34.9376	31.3862	47.0134	29.2107	18.7462	16.7638	27.2553	30.2625	34.8406	42.9114	6.51293
16.4178	1659.6		7.05589	17.5878	16.3038	16.0176	29.4595	23.4422	27.4741	17.5354	18.5535	28.927	12.5831	26.1764	38.1685	22.7183	37.2052	1.79681	21.0688	20.8817	12.8205	22.2227	4.80113	12.3273	10.7476	7.67108	17.5523	29.4293	7.29961	15.1071	21.9682	33.32	9.91662	5.59816	10.5325	23.3254	10.9835	4.629	34.9915	30.9261	48.1599	26.4753	22.8103	14.6547	29.4665	32.8024	35.3821	40.4565	9.32563
16.4174	1383.76		7.06387	14.0703	10.7746	14.9632	27.7411	20.062	31.6238	20.7327	17.079	30.3898	12.5784	26.2011	36.2628	20.8779	33.5592	1.83359	23.5033	21.7222	14.9828	25.7067	5.04141	12.8165	8.24239	6.16314	20.8312	32.0066	7.63149	12.6947	21.2993	27.4092	3.11399	8.50661	7.86629	21.4461	10.3278	9.68754	35.0454	28.9692	48.558	23.7399	26.8744	12.5455	31.6777	35.3424	35.9236	38.0017	12.1384
16.4171	1108.04		7.07185	12.876	6.15747	14.4076	24.978	19.083	34.7911	22.5578	16.3686	32.0086	12.5893	24.6041	33.671	18.7881	29.7884	2.86829	25.7195	22.1261	17.9558	29.2532	7.4802	13.1496	8.12277	4.34335	24.1412	32.9621	8.02575	13.0266	18.8216	21.623	6.29823	12.0543	3.82795	19.3018	12.5801	14.3406	34.0546	27.3242	47.7087	21.6906	29.7223	10.3116	34.3566	36.9467	36.3403	33.7382	14.4834
16.4168	1166.08		7.07984	14.426	2.91257	13.8521	22.9634	19.6009	37.5842	22.1377	17.155	32.8789	12.226	23.0072	31.0792	16.6983	26.0177	3.90298	27.9356	22.5301	20.929	32.7996	9.91899	13.4829	8.00321	2.52355	27.4513	33.9178	9.16849	14.8554	16.7182	15.0884	12.3515	16.101	5.65231	18.405	15.4561	18.9938	32.3155	24.1823	46.111	19.6412	32.5702	8.07776	37.0356	38.5511	36.7571	29.4747	16.8284
16.4165	1224.25		7.08782	17.537	6.06727	14.0567	19.3778	22.2042	39.1182	21.1056	18.6245	32.7338	12.4231	20.5527	27.5206	14.0315	22.9641	5.45223	29.6986	22.511	23.1195	35.204	12.73	14.7048	10.2712	2.09537	29.5812	33.1173	9.42923	18.1732	14.0241	10.8731	19.1512	19.8203	10.6867	18.8919	19.1917	22.7347	30.0881	20.477	42.6587	18.9367	34.0713	7.7929	39.0656	38.9042	36.2812	24.1781	18.6861
16.4162	1424.19		7.0958	20.6482	9.22197	14.2613	15.7922	24.8076	39.9038	18.5766	19.3457	32.5887	12.6201	18.0982	23.9621	11.3648	19.9106	7.00147	31.4616	22.492	25.31	37.6083	15.541	15.9268	13.2875	3.16406	32.4595	32.3168	9.68998	21.491	13.4507	10.899	24.7035	22.7911	16.5943	21.8735	24.1746	26.4757	27.8607	16.7719	39.2065	18.2322	35.5725	7.50803	41.0955	39.2574	35.8053	18.8816	20.5439
16.4159	1624.25		7.10379	23.7749	12.3299	14.8557	13.1422	28.019	39.3641	15.7825	19.4899	31.1806	13.9632	15.2071	19.8579	8.54212	18.2448	8.48834	31.7122	22.0052	26.7677	38.5157	17.8687	17.6788	15.7894	4.41985	33.6383	29.9259	10.2002	23.9044	14.4053	13.8874	28.642	26.3077	22.767	26.7107	28.183	28.9069	25.5865	13.285	34.0547	18.4008	35.3896	8.47055	42.3147	38.7373	34.8929	14.583	21.7779
16.4156	1623.86		7.11177	25.4048	14.6894	15.4501	10.4922	31.2304	38.8244	12.9884	19.6341	29.7726	15.3063	12.316	15.7536	5.71949	16.579	9.97521	31.9628	21.5184	28.2255	39.4232	20.1964	19.431	18.2913	5.67563	34.8171	27.5351	10.7105	26.3179	16.1083	18.3726	32.5806	28.3273	28.1913	31.5479	32.1914	31.3381	24.0608	11.295	29.6513	18.5695	35.2068	9.43313	42.7854	36.7204	33.232	10.2844	23.012
16.4153	1623.6		7.11975	27.3021	17.0044	16.1867	11.7497	33.5078	36.7734	12.0976	18.6855	27.0198	16.9708	10.4145	12.5265	6.15631	14.6456	11.16	30.8628	20.6285	29.2608	38.8911	21.3419	21.2562	20.0947	5.96031	34.3743	23.8701	12.1496	26.8737	18.639	22.3792	34.5705	29.7974	32.4059	36.7608	35.0191	32.529	23.1178	12.2098	24.1679	18.2884	33.8454	10.484	42.561	35.2207	30.8974	9.60983	23.2022
16.4149	1594.52		7.12774	27.7026	18.1966	16.175	15.2525	35.0367	35.0966	12.7036	18.4854	24.2672	18.6354	8.51307	10.5468	9.08797	13.9595	12.3448	29.7629	19.7386	30.2961	38.3589	22.4875	23.0816	21.8981	6.245	33.9316	20.2052	13.5887	27.4294	21.1697	26.3859	36.5604	31.2675	36.6206	41.9738	37.8468	33.7199	23.4223	15.6194	19.9318	18.0073	32.4839	11.5348	41.5881	32.2241	29.0619	11.4301	24.6398
16.4146	1565.56		7.13572	27.0272	19.5604	15.8358	20.9383	36.3941	32.6324	15.399	18.8933	20.6413	20.4714	8.8257	12.2313	13.8906	12.3691	13.3424	27.4467	19.5971	31.3626	36.6417	22.6039	24.0337	22.8595	6.21783	31.4619	15.7917	15.5268	26.7378	22.9052	29.0516	36.9599	30.8976	38.4808	45.3156	38.9905	33.9129	25.2314	20.5415	17.2862	17.773	30.335	11.9619	39.4302	28.4791	26.4312	14.4042	25.7812
16.4143	1436.32		7.14371	26.3519	20.9242	15.4966	26.6241	37.7515	30.1683	18.0944	19.3013	17.0155	22.3076	9.13834	13.9159	18.6934	10.7788	14.3401	25.1306	19.4557	32.4291	34.9246	22.7204	24.9858	23.821	6.19067	28.9921	11.3784	17.4649	26.0462	24.6407	31.7173	37.3595	30.5278	39.5927	47.1607	39.3859	34.1059	27.4147	26.2121	17.6343	16.7903	27.8119	12.3892	37.2724	24.7342	23.8005	17.3783	26.9226
16.414	1307.2		7.15169	24.5616	22.2724	14.7442	32.5261	38.0837	27.6904	20.2909	20.4527	12.6314	22.9206	9.63419	17.448	24.0145	9.18055	14.3048	22.181	20.0782	33.3183	33.0866	22.2628	24.9108	23.7231	6.5689	25.0771	7.66079	19.1759	24.5789	25.3548	33.6151	36.7689	28.9457	38.9796	48.2651	38.6215	34.9654	30.3006	30.6254	20.8075	16.1038	25.4019	13.2451	34.8845	20.1004	20.9163	18.988	27.8029
16.4137	1390.8		7.15967	22.023	23.2464	13.9918	38.4282	38.416	25.2126	22.4873	21.6043	8.24745	23.5336	10.13	20.9802	29.3357	7.58234	14.2694	19.2314	20.7008	34.2074	31.2486	21.8053	24.8358	23.6252	6.94714	21.1622	3.94324	20.887	23.1116	26.069	35.5129	36.1782	27.3635	37.618	47.8726	37.1087	35.825	33.1866	35.0388	23.9807	15.4173	22.9919	14.101	32.4967	15.4667	18.0322	20.5978	28.6831
16.4134	1474.53		7.16766	19.4687	23.9319	13.4265	43.0674	38.2804	23.2961	23.2804	22.1399	5.53177	24.4585	10.2049	24.0992	34.0019	8.51008	13.4545	17.1862	21.9159	34.5508	30.7203	20.8799	24.0124	22.6854	8.38565	15.9609	4.07694	23.284	22.2836	25.5748	37.3483	35.4161	25.0018	35.8043	46.6069	34.7539	37.3706	35.7217	38.0645	28.5884	15.1206	21.3926	15.1908	29.797	10.3495	15.7952	20.4925	29.5166
16.4131	1357.8		7.17564	16.9145	24.6175	12.8612	47.7065	38.1449	20.6312	22.5767	23.5487	6.05935	23.6371	9.53132	26.844	38.6682	9.43788	12.6395	15.141	23.131	34.8943	30.1921	19.9546	23.1889	21.7456	9.82416	11.8822	6.45598	24.1843	22.204	25.4548	39.1837	34.654	22.6401	33.2423	43.8445	31.6508	38.9162	37.5085	39.5934	32.4477	14.8239	19.7934	16.2807	27.0973	5.23247	13.5582	20.3871	30.35
16.4127	1241.2		7.18362	14.1517	23.6151	12.6215	50.2338	37.4519	18.5266	21.5553	23.2904	10.0569	23.1042	8.58439	28.157	41.7423	11.8173	11.3305	15.1583	23.4767	34.9604	31.9744	18.7491	20.9914	20.2478	11.5209	7.5422	8.9273	25.5617	24.109	24.7231	41.3039	34.4572	20.1263	33.0078	40.1513	27.6018	40.9978	38.3201	40.632	35.5375	14.4766	19.2778	17.5927	25.7151	4.14984	11.1496	19.1473	30.8716
16.4124	1239.25		7.19161	11.3889	22.6128	12.3817	52.7611	36.7589	16.422	20.5339	23.0321	14.0545	22.5713	7.63746	29.4701	44.8165	14.9451	11.5184	15.9241	23.8226	35.0265	33.7567	17.5436	18.7939	18.75	13.2177	3.20224	11.3987	26.939	26.014	23.9915	43.4242	34.2604	17.6125	32.7733	36.4581	23.5527	43.0794	38.3834	40.1738	37.879	14.1292	19.1365	19.6532	24.333	8.30628	11.3606	17.9076	31.3932
16.4121	1237.42		7.19959	9.49928	20.5501	13.1398	53.3862	35.2551	14.1147	19.9179	22.3607	17.8181	22.2724	7.7664	28.8108	46.612	17.4025	12.1428	17.5786	23.0145	34.391	36.7865	16.0107	16.191	17.5407	14.3999	1.58314	13.4646	28.0747	28.7142	22.9714	45.1701	34.2352	15.816	35.4857	32.2036	18.5994	44.4126	36.4976	38.5617	38.8015	13.0958	19.6578	21.2302	23.7928	13.2579	11.6573	16.0442	31.8524
16.4118	1335.63		7.20758	7.60969	18.4876	13.8979	54.0113	33.7514	11.8075	19.3018	21.6892	21.5818	22.7218	9.3922	28.1515	46.9108	19.8599	14.2641	19.2332	20.7097	33.0072	39.8162	14.4778	13.5881	16.4562	15.8316	4.45462	14.2832	28.5867	31.4144	21.9514	46.9162	34.21	14.0195	38.9466	29.446	14.3945	45.7458	34.6118	36.9497	39.7241	12.0624	20.1791	22.8074	23.2527	18.2095	11.954	14.1808	32.3117
16.4115	1433.97		7.21556	7.78796	16.6578	15.5487	52.2839	31.1405	9.40469	20.1008	21.8051	23.5095	24.1536	12.8228	26.5059	46.9249	22.0172	17.5665	20.6392	17.2256	30.5893	42.4561	13.1378	10.763	16.0206	16.2887	6.35932	14.7665	28.8726	33.4987	20.7724	47.9624	34.2851	13.6223	43.5535	28.5789	10.6184	45.6717	30.8364	34.4625	38.6577	10.4209	20.6166	23.3281	23.3264	21.828	13.5575	13.2704	33.3624
16.4112	1475.83		7.22354	7.9663	14.8281	17.1994	50.5565	28.5297	7.00189	20.8998	21.9211	25.4372	25.5854	16.2534	24.1119	45.4423	23.4259	20.8689	22.0452	13.7415	28.1714	45.096	11.7978	7.93792	15.5851	16.7459	8.26408	15.2499	29.1585	35.583	19.5935	49.0088	34.3602	13.2252	48.9089	29.2087	7.59074	45.5977	27.0611	31.9753	37.5912	8.77935	21.0541	23.8488	23.4002	25.4465	15.1611	12.3601	34.4132
16.4109	1517.83		7.23153	8.89301	14.8071	19.2244	47.457	25.2952	5.69056	22.0106	24.0017	24.9949	26.6117	20.2454	21.7959	43.3046	24.4683	24.0933	21.9076	9.61817	24.623	46.6133	10.3487	5.51819	14.9546	16.9068	8.93704	14.9379	28.8285	36.2328	18.1651	48.9947	33.8739	14.2626	53.6639	32.6919	7.50998	44.4478	22.4671	29.9248	35.6984	9.0401	19.9947	22.9661	24.2068	27.9423	16.6088	13.2585	35.464
16.4106	1559.69		7.23951	9.81977	14.7862	21.2494	44.3574	22.0607	4.37928	23.1215	26.0823	24.5525	27.6381	24.2373	19.4799	41.1671	25.5107	27.3177	21.7701	5.49486	20.3263	46.6337	8.89958	4.59538	15.0727	17.0678	9.61001	14.6261	28.4986	36.8826	16.7367	48.9808	33.3878	15.3	58.0448	35.4267	9.67457	42.5495	17.499	27.8742	34.554	10.7977	19.6838	22.0836	24.2651	28.9413	17.308	14.1569	36.5148
16.4103	1601.69		7.24749	10.6152	16.4109	23.7036	40.6459	19.1689	5.97128	23.2099	29.0059	22.3281	27.0327	27.2467	18.1511	38.4938	26.2642	30.0011	20.5892	5.43937	14.6447	46.3029	7.92543	5.47263	14.636	16.8141	8.70955	14.0768	27.3336	35.601	14.1913	47.1676	31.5739	16.9781	60.5491	38.2584	12.2254	39.7052	14.0036	26.3472	32.6721	14.5484	17.9824	19.4207	24.6634	28.9083	17.5559	16.1827	37.0908
16.4099	1502.57		7.25548	11.4106	18.0358	26.1578	36.9345	16.2771	7.56334	23.2983	31.9296	20.1037	26.4273	30.2562	16.8224	35.8205	26.6434	31.936	18.161	9.62499	10.3352	44.4754	6.20291	6.34988	14.1994	16.5605	7.80916	13.5274	26.1687	34.3194	11.6461	45.3545	29.7601	18.6562	63.0535	41.09	14.7762	36.861	10.5082	24.8202	30.7903	18.2991	16.281	16.7577	24.3134	27.3784	17.0555	18.2085	37.6669
16.4096	1403.45		7.26346	12.2683	19.567	28.8615	33.4257	14.0401	9.93495	22.2953	34.2451	18.2536	24.2315	32.7043	16.7409	33.7086	27.1708	33.1069	15.0389	14.8085	6.34537	41.416	5.53281	7.57016	13.2483	16.1822	6.08231	12.9469	24.5282	31.6189	8.44588	42.0289	26.4727	20.3967	63.5386	42.3156	17.0854	33.7672	9.28147	23.9636	29.7659	22.5955	13.6674	12.099	23.285	24.6167	15.908	20.172	37.3386
16.4093	1504.66		7.27144	13.1261	21.0982	31.5652	30.6653	13.3	12.3066	19.7954	35.8122	16.4034	21.2873	33.6555	15.9111	31.5966	27.6982	34.2777	11.9168	19.992	2.35557	38.3566	4.86276	8.79044	12.2971	15.8038	4.35553	12.3664	22.8877	28.9184	5.24575	38.7033	23.1854	22.1372	63.2754	42.0444	18.2719	29.9251	10.3001	22.3587	28.3674	26.8919	11.0539	7.44024	22.2567	21.8551	14.7605	22.1355	37.0104
16.409	1605.86		7.27943	13.8903	21.6004	34.3	28.6124	13.9438	14.6958	16.9447	36.0413	17.2175	17.4786	34.2053	16.1065	30.9386	27.8006	34.1428	8.25579	24.6552	4.13973	34.2681	5.35818	8.38132	10.8743	15.6126	4.79211	12.433	20.9626	25.5006	3.2559	35.1477	19.709	23.3553	60.3331	40.4303	18.5784	26.1648	12.3614	21.1357	27.8206	30.7634	8.53773	2.15391	21.0841	18.3099	11.9426	23.0387	35.6784
16.4087	1581.87		7.28741	14.6545	22.1025	37.0349	26.5596	14.5875	17.085	14.094	36.2705	18.0317	12.9216	33.2582	15.5534	30.2806	27.9031	34.0078	4.22062	28.5699	8.16924	29.4312	5.47945	7.97221	10.1999	16.9182	5.97719	12.4996	19.1623	22.3323	6.50513	31.8416	16.3574	24.5735	56.6425	37.3193	18.1365	22.4045	14.4227	19.9127	26.8996	33.8865	5.89691	3.35397	18.7889	16.0121	9.74845	23.9419	34.3464
16.4084	1557.87		7.2954	15.2784	21.8173	38.8342	25.0759	15.3092	19.0609	10.2142	34.0671	20.3739	8.69975	31.5782	14.7274	30.3087	27.4676	33.1088	3.9977	32.0168	11.076	24.1889	6.38027	5.91031	8.59773	19.1437	9.15022	12.6285	16.6057	21.0819	10.838	29.4086	14.1829	25.1524	51.8682	33.6782	16.4394	19.6577	16.4216	19.9216	26.1423	36.6042	4.30851	8.56124	15.7453	17.0667	6.36145	23.5977	31.9541
16.4081	1533.87		7.30338	15.1538	21.1578	40.6336	23.5922	16.0309	21.037	6.33441	31.8639	22.7161	4.47795	29.8983	13.9015	30.3368	27.1569	32.4593	8.26542	34.2164	13.3592	18.9466	7.28115	3.84841	6.99562	21.3693	12.3233	12.7575	14.7976	21.3284	16.2935	27.7241	15.0023	24.9828	45.9712	28.5403	13.9939	16.9109	18.4206	19.9304	25.0108	38.5734	4.96545	13.0201	13.5748	20.616	4.2219	23.2535	29.5618
16.4078	1509.87		7.31136	14.8967	19.2889	40.6456	22.0918	15.513	22.4838	3.25956	28.3247	23.7022	5.07777	27.617	12.3771	30.0681	26.8576	32.1294	13.5125	36.184	14.7838	13.3418	8.63902	1.19206	6.09413	24.2185	15.7444	13.2577	12.5641	24.3444	20.3627	28.356	18.2076	23.6516	38.4049	22.7221	10.3448	16.5536	20.5891	21.8805	24.3412	39.2758	6.94574	16.6525	9.83147	25.5881	3.35987	22.5449	27.1744
16.4074	1628.3		7.31935	14.6396	17.4201	40.6577	20.9658	15.7435	23.3069	4.17634	23.7877	24.6884	8.29715	24.5874	10.4785	29.7995	26.5584	31.7995	18.7596	38.1516	16.5826	8.48541	9.87221	3.52524	5.06796	27.8162	19.5397	13.7579	11.079	28.8572	25.1804	28.9879	21.4131	22.3204	30.8386	16.9039	7.4442	17.6932	23.5061	23.8305	23.6716	39.9782	8.92608	20.285	6.83659	32.0571	3.24634	21.8362	24.787
16.4071	1746.72		7.32733	13.2131	14.7794	39.2976	19.2861	14.2433	23.3348	7.354	18.7985	23.7567	11.2358	21.2927	8.13544	28.4082	25.9862	32.5455	23.8195	40.0412	17.0249	3.98765	10.3023	7.01225	4.56407	30.9305	22.8126	13.6968	10.1553	34.0562	29.2263	31.3818	24.8211	19.2585	22.5784	10.9298	5.58823	20.3296	26.002	26.186	22.9007	39.0746	11.2884	22.9196	5.01887	37.762	4.84011	21.3146	22.9764
16.4068	1664.81		7.33531	11.7866	11.3903	36.4407	16.8581	12.7431	23.3628	10.5317	13.8093	22.825	14.1745	17.9979	5.79245	27.0169	25.4141	33.2915	28.8795	41.9309	18.7146	1.98465	11.9799	10.4993	4.06025	34.0448	26.0856	13.6357	9.23153	39.2551	33.2722	33.7756	28.2293	16.1965	14.6925	5.70414	7.47447	23.7145	28.8722	28.5415	22.1298	38.1709	13.2765	24.8057	5.4465	42.7185	6.05972	20.7931	21.9144
16.4065	1582.91		7.3433	10.1476	7.79363	32.7574	14.0919	10.395	22.3138	13.2766	9.57925	20.6011	15.3055	14.9995	3.49131	25.0389	25.2951	34.5326	33.3255	44.0934	19.4043	5.69232	12.5601	13.69	4.06116	35.8455	28.3099	12.7911	9.69936	43.5302	35.4898	35.4327	29.3336	11.6338	8.67173	4.71177	11.1674	26.9785	31.3067	29.1487	21.0577	35.9186	14.791	25.0975	8.26554	45.9443	6.27843	20.9985	22.7068
16.4062	1394.58		7.35128	8.50868	3.44855	27.5772	10.5773	8.047	20.8907	15.2732	7.59452	17.6287	16.0622	12.001	1.19023	23.0609	25.1762	35.7736	37.7716	46.2559	20.0942	9.4	13.1404	16.8808	4.06214	37.6462	30.5343	11.9465	10.1672	47.8053	37.7075	37.0898	30.438	7.07114	5.27054	8.95842	14.8604	30.9909	34.1156	29.7559	19.9856	33.6662	16.3055	25.3893	11.0846	49.1701	6.49721	21.204	23.4993
16.4059	1206.25		7.35926	8.58488	2.75202	21.4927	7.98256	5.94844	18.2903	16.1627	10.8331	15.1085	15.3533	10.1096	1.04082	21.6599	26.094	37.0147	40.6272	48.2313	21.1114	12.4528	12.5979	17.9822	3.64206	37.7005	31.6828	9.69863	11.2744	49.7727	38.7167	37.6399	29.3905	2.92944	8.08282	13.2363	17.2124	33.5377	36.3786	28.7414	17.8845	29.9794	17.4535	24.8859	14.1687	50.3533	6.41188	21.846	26.116
16.4056	1351.8		7.36725	9.90845	7.04508	14.1608	5.51265	5.34673	16.4385	17.0522	14.0718	12.5884	14.2702	7.46972	3.13677	19.5104	26.6378	38.2557	43.4828	50.2067	22.1287	15.5056	12.0556	19.0835	3.22204	37.7548	32.8313	7.45072	12.3815	51.7401	39.3518	37.4415	27.5947	4.02675	13.5147	17.5141	19.5645	36.0845	38.6416	27.727	15.7833	26.2925	18.6016	24.3825	16.5045	50.0396	5.57818	22.488	28.7327
16.4052	1497.35		7.37523	12.9692	11.6679	6.99866	6.89403	6.29049	13.6546	17.1518	18.4208	12.7044	11.806	5.41921	5.3901	18.4586	28.1045	38.7484	44.4878	51.7241	23.3788	17.9854	10.0767	18.1345	3.38083	36.0277	32.8557	4.23706	13.7883	51.281	38.4866	35.6712	23.8357	8.38285	15.5923	20.8061	19.9154	37.486	40.0071	25.5639	12.4615	21.3131	18.8252	23.0732	17.9658	48.783	6.92064	23.9348	32.3576
16.4049	1581.34		7.38322	16.7784	15.7918	4.07767	10.396	7.23425	10.1223	15.7546	22.0213	12.8204	9.34195	3.3687	7.64349	17.4068	29.5713	39.241	45.4928	53.2415	24.629	20.4652	8.09786	17.1855	3.53967	34.3006	32.8801	1.0234	15.1952	50.8219	37.6214	33.901	20.0768	12.7389	17.6701	24.0981	19.5179	37.3907	40.6242	23.4007	9.13968	16.3337	19.0488	21.7639	18.6786	46.0296	7.51473	25.3817	35.9825
16.4046	1665.34		7.3912	20.4005	19.3387	11.6659	14.4203	9.19151	7.01097	14.0611	24.6784	14.3398	7.91471	1.48971	8.99247	17.4932	31.6695	39.3594	44.6423	53.418	25.77	22.0718	5.80713	16.486	5.25769	31.4509	31.5323	3.1735	16.5084	48.8036	36.2728	30.7274	15.9123	16.1907	16.91	26.1115	18.1381	37.1083	40.376	21.1908	5.40466	10.4499	18.2511	19.4411	17.4191	41.3427	9.59009	27.7328	39.5607
16.4043	1649.16		7.39918	24.0226	22.8858	19.2541	18.0704	10.4003	6.14499	11.6192	26.9614	15.8591	7.23596	1.10758	11.0899	17.5796	33.7677	39.4778	43.0434	52.0975	26.1626	23.6784	4.2649	17.2834	7.72419	28.6012	30.9331	6.82045	18.5701	46.7852	34.9242	27.5538	11.748	19.6424	16.1499	28.125	16.01	35.329	39.3793	18.9809	1.66969	4.56614	17.4534	17.1183	16.1596	36.6558	11.6655	30.084	43.1389
16.404	1632.99		7.40717	26.604	24.9222	26.2342	21.6162	11.5098	8.11577	9.58662	26.9757	16.4234	9.41833	3.66069	12.1972	18.2391	35.6476	39.0855	39.7586	49.9118	26.3232	24.6886	6.68109	19.6088	10.3953	25.1317	28.7161	10.8455	19.8872	43.8976	33.5941	23.7897	10.7186	21.3478	13.5538	28.3375	12.9891	32.5674	37.1069	17.6967	4.95997	2.4518	16.3252	14.4817	12.8408	30.6592	13.4367	31.64	46.0231
16.4037	1723.24		7.41515	29.1853	26.9587	33.2143	25.162	12.6192	10.0866	7.55402	26.99	16.9877	11.6008	6.21381	13.3046	18.8985	37.5276	38.6933	35.7253	46.2291	25.7354	25.6988	10.3447	24.4289	14.3138	21.6621	26.4991	14.8706	21.2044	41.01	31.8899	19.2771	11.9345	22.3048	10.5836	28.5501	9.9682	29.8058	35.2088	17.161	9.87185	8.81967	14.324	11.5956	9.39738	24.6625	15.208	33.196	48.9074
16.4034	1813.5		7.42313	30.1138	27.3891	38.6352	27.6086	12.5904	12.1042	6.87795	24.9227	17.0219	14.7187	8.67337	13.6167	18.56	38.6902	37.8645	29.8678	41.3303	25.1632	25.9606	14.9439	29.8727	17.8581	17.8184	23.8922	17.9913	22.6619	38.3095	30.7859	15.778	15.232	21.7961	7.58989	26.5641	7.22018	26.2958	31.6345	17.0151	14.4173	14.9381	12.6034	7.89875	4.96381	18.1202	16.2231	33.7852	50.6534
16.4031	1703.42		7.43112	31.0423	27.0712	42.5592	29.3067	12.5616	14.8702	7.69873	22.8554	15.5592	17.0882	11.1329	13.9288	18.2216	39.853	37.0356	24.0102	36.4314	24.591	26.2224	19.543	35.3166	21.4024	13.9746	21.2855	21.112	24.1194	35.6089	30.4304	13.7758	18.9037	20.539	6.84152	23.8297	4.09801	22.7857	28.0602	16.8692	18.9628	21.0565	10.8829	4.20192	1.27873	13.0747	17.9866	34.3745	52.3995
16.4028	1593.34		7.4391	30.3093	26.321	45.7835	31.0706	11.8672	15.6311	9.91503	19.1816	13.9786	18.8637	13.2709	14.1673	17.0597	39.8399	36.1756	16.9642	30.559	23.3927	25.7065	23.7869	40.3287	24.9686	10.1075	18.7254	22.3538	25.265	33.6647	30.4763	14.3152	21.2696	18.245	10.055	19.4532	3.81796	19.6168	23.6258	16.159	22.2107	26.5161	9.70648	2.37707	7.08491	12.0422	18.7195	33.879	52.6716
16.4024	1555.78		7.44708	29.5763	24.8224	47.511	32.0861	11.1728	16.3921	12.1313	15.5079	12.398	20.6393	15.4089	14.4059	15.8977	39.8268	35.3156	9.91826	24.6867	22.1944	25.1906	27.2825	43.844	27.7864	6.24037	16.1654	23.5957	26.4106	31.7204	30.5223	14.8545	23.6355	15.951	13.2685	15.0768	4.28634	17.9447	19.94	15.4489	25.4586	31.9757	10.9002	5.29234	12.6416	15.7498	21.0741	31.8868	52.1952
16.4021	1518.22		7.45507	27.7206	23.0743	47.8663	32.9612	10.5719	15.8043	13.5524	10.8361	10.9889	21.4559	16.9543	14.5977	13.4884	38.6521	34.3776	3.82338	20.4203	21.035	24.3941	30.3414	46.2678	29.731	2.71626	13.9952	23.2783	27.4003	30.5245	30.5838	16.1735	23.6313	13.1268	16.6614	9.34372	5.76821	17.0366	15.8877	14.2398	27.0537	35.3771	12.5227	8.62855	18.8376	23.184	23.7327	29.2709	50.7366
16.4018	1480.66		7.46305	25.865	21.3263	48.2216	33.8364	9.97107	15.2165	14.9735	6.16448	9.5798	22.2725	18.4998	14.7895	11.0791	37.6022	33.6891	7.9571	18.3992	20.9984	23.5975	32.6519	47.1947	32.1746	1.68693	13.0723	22.9609	28.3901	29.3287	30.6454	17.4924	23.6271	10.3026	20.0542	3.61075	7.25015	16.1286	11.8354	13.0307	28.6489	38.7786	14.1452	11.9648	25.0337	30.6182	26.3913	26.6549	48.5295
16.4015	1443.1		7.47104	24.3367	18.9896	46.5734	34.4698	9.3936	13.3969	15.4045	2.38347	9.57011	22.175	18.3145	15.2385	7.29766	35.5387	32.72	14.5056	20.1164	19.9735	22.5749	34.5336	46.9913	32.6301	4.2984	13.1328	20.4703	28.6343	28.815	30.6776	18.0707	21.477	8.41793	22.184	3.26876	9.17641	15.8325	8.49735	12.6382	28.6604	41.1899	16.6954	14.6539	29.5924	38.0446	30.115	23.6823	44.6219
16.4012	1562.04		7.47902	22.8085	16.6529	44.9251	35.1033	8.81614	10.9537	14.5881	3.0931	9.80991	22.2023	18.1292	15.6875	3.51622	33.4753	31.7508	21.8026	23.3304	19.6971	21.5522	35.6669	45.2909	32.3373	6.90986	13.1933	17.9798	28.8785	28.3013	30.71	18.649	19.9507	7.78059	23.1913	9.41322	11.7264	16.2849	5.5336	12.2458	27.9235	42.1043	18.4973	17.3431	34.1512	45.4709	33.8387	20.7097	40.7143
16.4009	1680.99		7.487	22.3094	14.2382	42.0918	35.7056	8.86237	8.76766	12.6646	6.26625	10.2212	22.1048	17.523	16.5497	0.85743	31.3806	30.7193	27.517	26.3105	19.0074	20.6855	36.3323	42.998	30.2825	7.58788	13.7994	14.0235	28.8264	27.6628	30.2589	18.3854	16.6702	8.21913	23.1304	14.2167	14.1905	15.2871	4.16805	12.5082	26.0483	42.0833	20.2679	18.4106	36.9637	52.0242	37.235	18.4543	36.4714
16.4006	1599.6		7.49499	21.8102	11.8236	39.2585	36.3079	8.9086	6.58169	10.7412	9.43947	10.6325	21.6331	16.1683	17.5367	5.18399	29.4108	28.9393	32.8571	29.2907	18.3178	19.8188	36.9979	40.7052	28.2277	8.2659	14.4056	10.0673	28.7744	27.0244	29.8079	18.1217	13.3897	8.65766	23.0696	19.0202	16.6548	14.2894	2.80251	12.7706	23.4248	40.5653	21.2901	19.4782	39.0278	57.0805	39.8829	16.199	31.6049
16.4002	1518.22		7.50297	21.5878	10.3132	35.9613	36.5652	9.22781	7.08747	8.19038	10.9854	9.78877	21.8222	14.3965	18.0598	9.12451	27.1795	27.1474	36.0947	30.5724	17.1214	19.1379	36.9182	39.231	25.242	7.5109	15.8579	6.11782	28.7863	26.5072	29.3131	18.1483	10.4137	9.91406	22.1378	22.3867	18.4569	12.2818	3.27667	12.2338	20.0294	37.9288	22.5542	19.1546	39.0263	60.894	42.0326	16.1858	26.8484
16.3999	1472.83		7.51095	21.3653	8.80292	32.6642	36.8226	9.54703	7.5933	5.63958	12.5313	8.94502	22.0113	12.6247	18.5828	13.065	24.9483	25.3555	38.5839	30.3573	15.1765	18.4569	36.8385	37.7568	21.5079	5.25903	16.5617	2.16834	28.7983	25.99	28.8183	18.1748	7.43781	11.1705	20.4577	24.2564	19.5106	10.2742	3.75084	11.6971	16.6341	35.2923	23.8184	18.8309	38.2765	63.2107	43.4338	16.1727	22.092
16.3996	1427.58		7.51894	21.5793	10.3798	29.6165	36.4875	9.92861	9.51798	6.86211	12.4166	6.99422	23.2372	10.4163	18.8252	16.7561	23.5356	22.8308	38.9915	29.2066	13.8553	17.9631	36.2989	36.6724	17.4697	2.13399	18.4428	1.57121	28.054	25.0985	29.5864	19.6047	6.20821	13.2688	19.2453	24.2238	19.7067	7.70525	3.98332	11.2384	14.3146	31.6112	25.7608	17.9147	35.297	63.6562	43.5721	16.5027	18.7779
16.3993	1482.35		7.52692	21.7934	11.9568	26.5688	36.1524	10.3102	12.1911	9.5815	13.0504	5.04342	24.4633	8.20792	19.0676	20.4471	22.1229	20.3061	38.6507	26.5591	11.7856	17.4693	35.7593	35.588	15.5521	3.25006	21.0723	4.21727	28.9313	24.2071	30.3546	21.0345	4.97861	15.3672	17.2845	22.6944	19.1544	5.13636	3.84159	10.0312	14.2405	27.1816	27.3291	16.9986	31.569	62.6049	42.9619	16.8326	15.4638
16.399	1537.26		7.5349	22.9567	15.7507	24.5112	34.6809	10.4228	13.8722	13.8289	12.3452	4.37508	27.3712	7.20794	18.542	23.3898	21.065	16.9939	35.4671	22.5063	10.6681	17.2912	35.8121	34.8739	15.9656	9.2816	24.5867	6.33709	28.074	23.3663	31.953	22.5774	6.15412	18.6701	17.1752	20.6699	17.2728	4.89456	2.97579	9.53923	17.9036	23.898	29.4898	15.6225	26.43	59.6903	41.1395	17.1001	14.8432
16.3987	1640.03		7.54289	24.12	19.5447	22.4537	33.2095	10.5354	15.5533	18.0764	13.2616	6.94994	29.2813	6.95639	18.3907	26.3324	20.0071	13.6818	32.2836	18.4535	9.55056	17.1131	35.4908	33.4114	19.3727	16.0616	28.4752	8.45691	27.2166	22.5255	33.5515	24.1203	7.32964	21.973	16.3176	17.1486	15.3913	6.14968	3.60685	10.5442	22.3152	20.6144	31.6505	14.2463	20.5425	55.2789	38.5686	17.3677	14.2226
16.3984	1742.94		7.55087	26.8425	23.4322	21.5187	30.6778	10.8975	16.4079	21.4195	15.2148	11.505	31.472	9.40231	18.559	28.7137	18.9335	10.4008	27.7748	14.7126	10.5536	17.3716	35.9412	31.0601	25.4384	23.434	32.9017	10.4364	25.759	22.1214	34.8069	25.0396	9.53424	25.463	16.0524	14.1262	12.8393	8.55856	3.59083	13.0928	27.709	19.3734	33.3435	13.3847	14.0313	49.2303	35.1635	17.1051	14.6935
16.3981	1845.71		7.55886	29.565	27.3197	20.5838	28.1461	11.2596	17.2627	24.7626	17.1681	16.0601	33.6628	11.8482	18.7274	31.095	17.86	7.11987	23.2659	10.9717	11.5566	17.6301	36.3917	28.7089	31.504	30.8065	37.3282	12.4159	24.3014	21.7172	36.0623	25.9588	11.7388	28.953	15.7873	11.1038	10.2872	10.9675	3.57488	15.6414	33.8513	19.6293	35.7849	12.5232	7.52009	43.1817	31.7584	16.8425	15.1645
16.3977	1948.61		7.56684	33.6876	30.5743	20.9747	25.643	12.349	17.0016	26.1449	20.2708	21.3821	35.3102	15.3096	21.0342	32.7464	17.0238	4.79394	18.4282	9.73426	13.3972	18.0581	37.4176	24.8442	37.6394	37.9607	40.9985	15.097	21.9394	21.5469	36.5664	26.6383	13.8723	32.0415	15.9292	10.295	8.65242	12.9973	4.88006	18.2177	38.2914	21.4424	36.5878	12.815	3.79232	35.9334	28.012	16.099	15.7087
16.3974	2030.52		7.57482	37.8103	33.829	21.3656	23.1399	13.4383	16.7406	27.5273	23.3736	26.7042	36.9577	18.771	23.3412	34.3977	16.936	3.96487	15.0873	9.99372	15.9863	18.4862	38.4436	20.9795	43.7747	45.1149	44.6688	17.7782	19.5774	21.3766	37.0705	27.3177	16.0058	35.13	16.8196	10.9831	7.7661	15.0272	6.18525	20.7941	42.7314	23.2556	37.7651	13.8551	7.29943	28.4357	24.1409	15.3555	16.2529
16.3971	2112.55		7.58281	41.4651	35.7428	21.5382	21.0422	14.8083	16.4796	27.631	26.8661	31.0906	37.8723	22.2012	27.6594	36.361	16.5909	5.30312	13.3056	11.5785	19.2068	18.3529	39.0173	17.2707	48.8029	50.8969	46.7798	20.7088	18.4316	21.3934	35.9529	28.0596	17.1725	37.2206	18.2869	12.825	9.10947	17.3688	8.30123	22.1855	44.7078	25.3182	37.4921	15.7373	11.4146	21.3121	20.909	14.5184	15.7368
16.3968	2194.46		7.59079	45.12	37.6565	21.7108	18.9446	16.1783	15.4702	26.238	29.6102	35.4771	38.787	25.6313	31.9778	38.3242	16.6201	7.38981	14.5177	12.4149	22.0531	18.2196	39.5911	13.5619	53.0828	55.1821	48.1425	23.6394	17.2858	21.4102	34.8354	28.8014	18.3393	39.3111	19.7542	14.667	10.4528	19.7105	10.4172	23.5769	46.6843	27.3808	37.2193	17.6195	15.5298	14.1887	17.6771	13.6814	15.2208
16.3965	2276.49		7.59877	47.623	37.7372	20.8661	17.3536	18.0823	15.0688	23.0323	30.9607	37.8912	38.3976	27.9272	36.5221	39.8781	16.9688	9.02822	16.601	12.8225	25.2834	17.2873	39.1347	11.0869	55.7303	58.4616	48.0394	26.6402	18.0891	21.0138	32.5563	30.128	18.0481	40.396	22.3548	14.2928	11.9687	22.6174	12.0459	23.9274	46.0998	28.8549	35.5684	18.8312	17.5226	8.1059	15.3223	12.5597	14.046
16.3962	2107.99		7.60676	50.126	37.8179	20.0213	15.7627	19.9863	14.6675	19.8266	32.3112	40.3053	38.0084	30.223	41.0665	41.4321	17.3177	10.6666	18.6842	13.2301	28.5137	16.3549	38.6784	8.61186	57.6294	60.2443	47.1879	29.641	18.8923	20.6174	30.2771	31.4546	17.757	41.4809	24.9555	13.9187	13.4846	25.5243	13.6747	24.278	44.7668	28.832	33.5433	20.7913	18.0184	4.26849	14.0902	11.4381	12.8712
16.3959	1939.61		7.61474	50.8826	36.199	17.5237	14.39	21.2355	14.804	14.859	32.0401	41.1133	37.1747	31.2403	43.9114	42.6118	17.9393	11.2292	19.4734	12.25	30.9254	14.1751	36.351	7.63369	58.0005	59.9687	44.2783	31.5815	20.7558	19.4103	27.1872	32.4693	16.2263	41.3964	27.7667	10.5196	15.1174	29.0705	14.2821	23.9425	41.1417	27.9048	30.9881	21.0987	17.8438	2.73868	12.7956	9.87989	11.3533
16.3956	1771.11		7.62273	51.6393	34.5801	15.0261	13.0174	22.4846	14.9406	9.8914	31.0207	40.4245	35.5926	32.2576	46.7562	43.7915	18.561	11.7917	20.2625	11.2699	33.3371	11.9954	34.0236	6.65551	57.6231	58.1963	40.6202	33.522	22.6193	18.2031	24.0972	33.484	14.6955	41.3118	30.5779	7.1206	16.7502	32.6167	14.8896	23.607	37.5167	26.9776	28.8072	22.1545	16.1723	3.45422	12.6238	8.32169	9.83549
16.3953	1602.73		7.63071	50.3742	32.1747	10.8567	13.0703	23.6415	14.5663	5.49121	28.9953	38.7782	34.5592	31.8371	47.1903	44.0823	19.4101	11.7023	18.7422	10.3146	34.4359	10.0339	30.2201	7.49628	55.9123	55.4309	36.2563	33.5471	23.4784	16.6529	20.3706	33.0696	13.8589	39.6788	33.0948	2.81055	18.7809	35.2501	13.9695	22.626	32.2805	24.4716	26.7728	21.5897	13.3818	3.6769	13.0843	7.02418	9.29031
16.3949	1518.74		7.63869	49.1092	29.7693	6.68718	13.1233	24.7984	16.3126	5.33212	25.7226	36.3834	33.1516	31.4166	47.6244	44.373	20.2592	11.6129	17.222	9.35931	35.5346	8.07246	26.4166	8.33704	53.4531	51.1686	31.1439	33.5722	24.3374	15.1026	16.6441	32.6552	12.6481	37.2973	35.2375	4.488	20.4374	37.1352	12.6752	21.6451	27.0443	21.9656	24.7384	21.025	10.5912	3.89963	13.5448	5.72667	8.74518
16.3946	1434.88		7.64668	47.2828	27.5354	3.29732	14.6029	24.6611	17.7159	10.7707	21.4987	32.102	31.6426	29.6863	45.5013	42.8551	20.6717	10.9622	13.2615	9.57346	35.6823	7.65464	20.7341	11.3607	49.8791	45.4874	26.2811	32.1472	23.9569	13.5212	12.5511	31.0402	12.6612	33.4501	36.1329	10.2506	22.4681	37.804	10.3908	20.5238	21.2702	18.524	24.123	19.743	8.51794	4.02876	13.101	5.20878	8.74573
16.3943	1350.89		7.65466	44.9575	25.052	5.8949	16.4567	25.2722	19.4933	16.2092	17.2748	27.8206	30.1336	27.956	43.3783	41.3372	21.0842	10.3114	9.6753	10.536	34.3331	9.4821	16.1744	14.3844	46.305	39.8062	21.4182	30.7222	23.5763	11.9398	8.08391	28.6767	14.9197	28.8546	36.654	16.0133	23.7504	36.9761	7.35796	19.4025	15.4961	15.0824	23.1333	17.7126	9.43837	4.90637	13.7798	6.1878	8.74634
16.394	1267.03		7.66264	41.7044	22.9818	10.8703	18.5951	24.6984	22.0153	21.3281	12.7956	23.0987	29.0749	25.5709	39.9796	38.9207	21.4588	9.98422	5.10676	11.7052	32.6486	13.551	12.0375	18.1331	42.2067	33.8482	18.7724	28.3948	22.0975	10.8106	4.54641	26.2236	17.6751	23.3468	35.9073	20.9007	24.5815	34.2497	4.94103	18.7919	11.7801	11.7539	23.966	16.22	12.9413	8.29039	13.8525	8.93649	9.66489
16.3937	1299.89		7.67063	38.4514	20.9116	15.8457	20.7335	24.1245	24.5373	26.447	8.31646	18.3768	28.0161	23.1858	36.5809	36.5043	21.8333	9.65703	0.53822	12.8744	30.9641	17.6198	7.9007	21.8819	37.7341	27.1418	18.3719	25.319	20.9929	11.1783	1.75734	23.7705	20.4306	17.8391	35.1607	25.7882	25.0383	30.7749	5.51782	18.9296	8.43845	8.42536	24.7987	14.7276	16.4442	11.6745	13.9251	11.6852	10.5835
16.3934	1332.89		7.67861	35.1827	18.974	20.2286	22.2872	22.849	27.7454	30.646	6.37881	14.2942	27.3082	20.863	34.071	35.304	22.8783	9.45457	4.49086	13.9968	28.6014	22.25	8.58969	25.1161	33.7449	21.4178	20.1855	21.5727	20.0988	12.1384	5.92243	20.6625	23.6616	12.69	33.3693	29.3504	25.5732	25.0392	8.44905	18.4281	9.17415	5.90763	27.1205	15.9014	20.181	15.4795	13.6002	14.7145	12.4454
16.3931	1365.76		7.68659	31.9141	17.0363	24.6115	23.8409	21.5734	30.3297	33.5975	9.4307	11.4589	27.2239	18.5403	31.561	34.1038	23.9232	9.25212	8.44351	15.1192	25.8645	26.1318	11.524	27.6018	29.3815	15.6937	21.9991	17.8264	19.2046	13.0985	10.4617	18.303	26.7679	12.5304	30.7047	32.1641	25.7338	19.3035	12.1287	19.4235	10.6583	3.3899	29.4423	17.0752	23.9178	19.2845	13.2752	17.7439	13.9332
16.3927	1398.75		7.69458	28.825	15.6004	27.3236	23.7137	19.3553	33.4348	35.0406	13.9833	10.7637	25.9508	17.6871	30.8744	34.0827	25.0978	9.62657	11.6913	15.7519	23.5001	29.7514	15.4306	28.6769	24.8498	11.0435	23.5965	13.5719	19.0226	13.9953	15.0169	16.5374	28.9101	17.2083	27.4623	33.5998	26.8738	12.2893	15.4672	21.0153	12.5302	3.54625	31.4273	19.891	26.1612	21.9533	12.6048	20.2207	16.8207
16.3924	1412.84		7.70256	26.4843	14.5388	30.0357	23.5864	17.1372	36.54	36.4836	19.2844	11.5654	25.4261	16.8339	30.9362	35.5585	27.0209	10.001	14.9392	16.3846	21.1356	33.371	19.3372	29.7521	20.318	6.39337	25.194	9.31741	18.8406	14.8921	19.572	14.7718	31.8008	23.3831	24.2198	33.5388	27.2654	5.27505	18.8058	22.607	14.4022	3.7026	33.4123	22.7069	28.4045	24.622	11.9344	22.6975	19.7083
16.3921	1427.06		7.71055	23.6447	15.4885	30.7831	22.3989	14.0147	38.7641	36.0711	23.6188	13.6612	23.9892	17.8518	32.0116	37.6892	28.7412	10.8121	16.3627	16.4248	19.1376	35.3222	22.6201	29.8761	16.1995	4.01968	24.4682	5.12527	19.0952	14.6039	23.3086	13.5519	33.218	28.9342	20.0886	32.6981	29.1694	4.93427	21.2166	25.2747	15.2528	4.73212	34.5398	24.9302	29.0418	25.1702	11.4199	24.1141	21.9332
16.3918	1441.14		7.71853	21.5535	16.8124	31.5306	21.2114	10.8922	40.9883	35.6586	27.9531	15.757	22.5523	18.8696	33.0869	39.8198	30.4615	11.6231	17.7862	16.465	17.1396	37.2734	25.1546	28.5032	12.9541	4.8892	22.7446	1.68157	19.724	14.3157	27.0451	12.3321	34.6352	34.4853	15.5832	31.1089	30.6993	10.581	23.2533	27.1939	15.7293	5.76163	35.6673	27.1536	29.6792	25.7184	10.9054	25.5307	24.1582
16.3915	1455.36		7.72651	20.6668	20.8066	30.6759	19.2092	7.74247	41.891	34.5016	30.9534	16.4281	20.0601	21.1973	34.5442	41.9037	31.6439	11.904	16.9674	16.0433	15.9612	37.3341	26.3364	26.3157	10.2271	7.6103	19.0943	2.26263	18.8843	13.5519	29.6356	10.7926	35.2337	37.721	11.9285	29.0461	31.9279	16.2238	24.2199	29.0975	14.7186	7.32519	36.0366	28.3244	29.0633	23.8147	11.1023	25.8323	25.1571
16.3912	1481.96		7.7345	19.7801	24.8007	29.8213	17.207	4.5927	42.0453	31.8478	33.2052	17.0992	17.5678	23.5249	36.0015	43.9876	32.8263	12.1849	16.1485	15.6216	14.7828	37.3947	27.5182	24.1281	7.87439	11.0798	13.9471	5.08897	19.1671	12.7882	32.2261	9.25309	35.0839	39.4598	7.52545	26.9834	32.4082	20.3697	24.438	31.0011	13.708	8.88874	35.6575	27.9984	27.699	21.9111	11.2992	26.134	26.9045
16.3909	1508.7		7.74248	20.3123	29.208	28.3741	14.2926	5.45015	41.5914	29.0848	34.1004	16.6632	15.3562	26.1488	36.2817	44.1692	32.8081	11.4679	13.4274	14.888	14.9608	34.9918	27.1253	20.7556	7.10428	14.908	7.73966	6.55879	17.8284	11.6346	33.5537	6.94957	33.9128	39.421	4.25278	24.9674	30.9628	22.9876	24.586	32.6708	13.2353	11.2631	34.5767	26.4563	25.898	17.8556	11.5117	24.627	25.8921
16.3906	1535.31		7.75046	20.8445	33.6153	26.927	12.5009	8.5529	38.8923	25.5734	34.6215	16.2272	13.1446	28.7727	36.5618	44.3509	32.7899	10.7509	10.7063	14.1544	15.1389	32.5889	26.7323	17.383	6.33416	18.7361	1.53222	8.02861	16.4896	10.481	34.8812	4.64606	31.9932	37.8854	0.23173	22.9514	28.769	24.1087	23.9856	34.3406	12.7626	13.6374	33.4959	24.9141	24.0972	13.8002	11.7242	23.12	24.8797
16.3902	1562.04		7.75845	22.7789	37.6088	25.9943	11.614	12.7013	35.7348	21.721	32.6891	14.718	12.1599	31.3063	36.3045	43.5481	31.9796	8.93515	7.50657	12.6891	14.8857	28.5584	25.9672	14.3948	7.95235	22.9649	6.89957	8.0481	15.0437	10.0646	35.5098	1.82903	28.2878	34.7884	3.20852	22.522	24.4344	23.3531	23.2238	34.5706	14.4365	16.7553	31.618	22.0321	20.8817	10.75	11.8448	20.9228	22.1268
16.3899	1398.23		7.76643	24.7133	41.6024	25.0616	10.7271	16.8498	32.5772	17.8686	30.3825	12.4604	13.4205	33.0914	35.6731	42.7454	31.1693	7.11938	4.3068	11.2239	13.8842	23.031	24.4536	11.4067	9.19639	26.4453	14.5122	7.31922	13.5979	10.3966	35.1404	2.25526	25.4555	30.1945	5.43694	22.0926	19.3513	21.1007	21.7137	34.8006	16.1104	19.8731	29.7402	19.1502	18.9135	10.1946	13.2127	18.7257	19.3738
16.3896	1234.42		7.77441	27.3025	43.9587	24.6903	12.9665	20.7019	27.9462	14.2345	25.7995	9.79736	15.4997	33.8007	34.3322	41.3501	29.3533	4.38367	4.51395	9.8833	11.339	16.4121	23.8522	8.96427	12.023	29.5515	20.8775	5.71711	13.875	11.056	34.4437	5.81548	21.2277	24.6651	6.67525	22.1153	13.5354	17.3046	20.4608	34.0951	19.9673	23.3028	27.4882	17.2038	14.8871	14.5663	13.2086	16.3414	15.6853
16.3893	1270.94		7.7824	29.8918	46.3151	24.3189	15.2059	24.5541	23.3152	10.6004	21.2165	7.13437	17.579	34.5099	32.9913	39.9549	27.9115	2.39638	8.4633	9.29122	9.168	9.79322	23.2509	6.52188	14.8497	32.6576	27.2428	4.11506	14.1522	11.7155	33.7469	9.37576	17	19.1357	7.91355	22.1381	7.7195	13.5086	19.208	33.3896	23.8242	26.7325	25.2361	15.2575	11.6093	20.435	13.9529	13.9572	11.9969
16.389	1307.46		7.79038	32.5376	47.384	24.3101	19.1886	27.539	18.6676	10.7942	15.0732	6.0052	20.1776	34.3499	31.5802	39.2886	26.2047	5.63641	12.4223	10.8508	4.84327	2.32847	23.4242	5.85111	17.9813	34.8516	32.4834	3.92016	16.3179	12.7491	32.7792	12.8931	13.6589	13.9259	7.72706	22.8585	7.16403	8.55869	17.499	31.9278	27.8876	30.0843	23.0454	16.5055	7.66578	26.3932	14.0812	11.7483	8.87754
16.3887	1231.29		7.79837	35.1834	48.453	24.3012	23.1714	30.5238	15.6416	14.2312	8.68044	7.12139	23.1504	32.6931	29.4207	38.6223	24.4978	8.87644	16.7556	13.1589	3.63706	6.33965	24.9697	6.42778	21.3625	36.2972	35.4788	5.97061	19.6063	13.7828	31.8115	16.4105	10.318	8.71613	6.91693	22.3317	11.0991	3.85828	15.9148	30.4661	31.951	33.436	21.6032	19.2505	4.4707	32.3515	14.2096	9.53954	5.75816
16.3884	1155.13		7.80635	37.3458	48.8749	23.9806	26.2187	31.9494	14.1904	19.3833	4.53301	10.2645	24.7199	30.1942	26.965	38.7044	23.0638	13.4106	19.8181	17.7434	10.8975	14.4048	27.0999	7.9867	23.5118	37.2906	36.3692	8.87857	22.3255	14.8164	30.5944	19.4289	10.7192	5.50217	5.67021	21.4306	16.7962	3.80438	12.9117	28.0064	34.923	36.1017	20.0596	22.4788	0.74548	38.1382	15.0786	7.48659	7.51918
16.3881	1078.96		7.81433	39.5082	49.2969	23.6599	29.2659	33.3751	12.864	24.785	9.61622	13.6572	26.4142	27.6954	24.5093	38.7866	21.6298	17.9448	22.8806	22.328	18.1579	22.47	29.2301	9.54569	24.9128	36.7871	36.5112	11.7866	25.0448	15.8501	29.3773	22.4473	12.742	5.5314	3.05138	20.5295	21.1211	6.99367	11.5302	25.5468	37.895	38.7674	18.3913	25.4576	3.00777	42.1787	15.8229	6.93057	10.0287
16.3877	1002.79		7.82232	40.4841	49.2147	22.5196	31.1644	33.8218	13.0829	29.7656	16.7746	17.1307	26.5692	23.534	21.6028	39.6298	21.1708	21.6721	24.3059	27.4387	27.5154	29.5879	30.8837	11.2235	25.4297	36.1433	33.9294	13.7532	26.8977	16.5914	28.0695	24.5789	15.6701	8.00863	0.80572	19.1742	24.3673	9.97637	8.86225	22.7168	38.8556	40.0258	17.3334	27.572	6.30639	44.541	16.7703	6.46317	13.2529
16.3874	1164.52		7.8303	40.7117	48.7584	21.3794	33.063	34.2686	13.3018	34.7462	23.9331	20.6042	26.7243	19.3726	18.6964	40.4731	20.7118	25.3994	25.7312	32.5495	36.873	36.7059	32.5374	12.9014	25.1983	34.0027	30.5992	15.7198	28.7506	17.3327	26.7617	26.7106	18.7229	10.7353	3.05071	16.5717	26.9897	12.9591	6.19438	19.8869	39.8162	41.2843	16.2757	29.6865	9.60501	46.9032	17.7178	5.99582	16.4772
16.3871	1326.24		7.83828	39.9257	48.1383	19.9273	32.9189	33.9356	12.671	38.8069	30.4366	23.0642	25.9827	14.9306	16.0862	41.6905	21.0636	27.8793	24.9736	36.0386	45.4821	42.4517	33.0216	13.6125	22.4956	30.8797	25.3667	15.9868	29.1768	17.9181	25.1732	27.6883	22.072	13.7115	6.83153	14.2965	27.5695	13.8992	4.59459	17.7429	38.5938	40.9835	15.3036	30.039	12.124	46.5993	18.829	6.52633	18.5008
16.3868	1487.96		7.84627	39.1397	47.5182	18.4752	32.7749	33.6028	11.2917	41.3708	36.1918	25.5243	25.2412	10.4885	13.476	42.908	21.4155	30.3592	24.216	39.5278	53.3428	46.7007	32.7574	14.3236	19.7928	27.7568	20.1343	16.2539	29.603	18.5035	23.5848	28.6661	25.4211	16.6877	10.6124	12.0213	28.1494	14.8393	2.99479	15.599	37.3715	40.6828	14.3316	30.3915	14.6431	46.2953	19.9402	7.05689	20.5246
16.3865	1649.69		7.85425	37.0674	46.4947	17.5026	31.1417	33.8039	8.95349	42.3559	40.2025	27.0721	23.5232	7.00153	11.4124	44.7627	21.9651	31.1006	22.2607	41.8612	59.8869	49.9712	30.9077	13.84	14.8749	23.5189	14.4856	15.3067	29.1005	18.9446	22.0373	28.872	28.7994	20.2447	14.5627	10.3776	28.4739	15.1362	4.85838	14.5388	34.2606	38.5148	12.5633	29.5219	16.247	43.8863	21.522	8.13897	21.6058
16.3862	1573.52		7.86223	34.9951	45.4711	16.5299	29.5086	34.0051	5.86682	41.8442	42.7163	27.1231	21.8052	5.01138	10.0974	46.6175	22.5148	31.8419	19.557	42.6978	64.9342	51.7449	28.3095	13.3564	9.58284	18.5327	11.0823	13.6111	28.2238	19.3858	20.4897	29.078	32.1778	23.8017	18.5131	8.73398	28.7985	15.4331	6.72202	13.4785	31.1496	36.3469	10.7951	28.6524	17.851	41.4774	23.1039	9.22111	22.6871
16.3859	1497.35		7.87022	32.4237	43.4185	16.4928	26.7138	34.939	4.29261	39.7576	42.9616	26.2074	19.9157	6.13969	9.10978	48.0045	22.9241	31.7725	17.0715	42.7858	67.6426	52.0841	24.9239	11.2355	5.28089	13.5465	11.9279	12.0557	27.2146	19.4215	18.6303	28.8162	35.4158	27.0468	22.6506	8.77424	30.2144	16.229	9.45884	13.6656	26.7679	32.8848	8.13818	26.6758	18.2777	38.32	24.8417	10.8645	22.9108
16.3856	1421.19		7.8782	29.8525	41.3659	16.4558	24.0438	36.1225	7.20904	36.4236	42.5831	25.2917	18.7746	8.76486	8.87059	49.3916	23.3334	31.7031	13.8377	41.3771	68.8542	50.9264	20.6652	8.86523	7.83955	8.56021	15.393	9.75204	25.8311	19.4573	16.771	28.5544	38.6538	30.292	26.7881	8.81456	31.6305	17.0249	12.1956	13.8528	22.3862	29.4227	5.48122	24.6992	18.7045	35.1626	26.5795	12.508	23.1346
16.3852	1345.02		7.88619	27.9537	38.3344	16.782	21.3477	37.3893	12.4622	31.8172	39.3832	22.9994	18.6607	10.8293	9.11398	50.3086	23.3962	31.4105	12.7494	38.4951	66.3614	48.823	16.3666	5.36519	13.5189	3.7104	19.7005	7.62443	24.4955	18.9137	14.8238	28.6963	41.3213	32.9904	30.4888	9.5259	32.8919	18.3375	14.3419	14.837	17.8892	26.4298	2.01248	22.7505	17.7924	32.2934	28.1207	13.969	23.58
16.3849	1158.65		7.89417	26.0551	35.3029	17.1083	18.6516	38.6562	16.967	25.7139	35.4349	20.7072	18.5468	12.8938	9.35736	51.2258	23.459	31.1179	11.661	35.6131	63.1203	45.2227	11.3196	1.86521	20.82	2.10378	23.01	6.2453	23.5341	18.3701	12.8766	28.8382	43.9889	35.6889	34.1895	10.2373	34.1534	19.6501	16.4882	15.8212	13.5169	23.6864	3.78281	21.0513	17.005	29.4243	29.662	15.4301	24.0253
16.3846	972.275		7.90215	24.78	30.6498	16.5614	15.6436	39.1746	22.1968	18.566	28.6487	17.6508	19.5321	13.4302	10.1777	50.8331	23.2411	32.0727	13.0518	31.4526	56.6827	40.4997	7.64465	2.731	27.4349	6.48461	24.7135	5.89521	22.4324	16.5167	10.7111	29.3542	44.7542	37.2023	36.8611	10.5744	33.1228	21.2434	18.5722	17.1483	9.63571	22.5802	8.59365	20.4279	15.3835	27.3035	31.1721	17.0783	25.1723
16.3843	986.23		7.91014	23.5051	25.9967	16.0145	12.6357	39.693	27.4266	11.418	21.8627	14.5945	20.5175	13.9666	10.998	50.4405	23.0232	33.0274	14.4427	27.292	50.2452	35.7768	5.5914	6.84006	32.3036	10.117	26.0429	5.54517	21.3307	14.6634	8.54565	29.8704	45.5195	38.7157	39.5328	10.9116	32.0922	22.8367	20.6561	18.4756	6.50306	22.9709	14.1529	19.8046	13.762	25.1828	32.6822	18.7265	27.0678
16.384	1000.19		7.91812	22.4269	20.9197	13.924	10.7065	39.0478	31.3709	5.48231	14.6556	13.4756	20.9727	13.5012	11.4958	48.4087	22.3443	34.2005	15.8647	22.9755	41.765	30.6173	7.72267	10.7736	36.2853	13.7728	25.0889	5.46989	20.8634	12.3072	7.37708	29.8894	44.1846	39.5197	40.9287	12.4006	28.2014	24.543	21.4195	19.0446	4.25814	25.3964	19.9577	20.0076	11.8715	24.1925	34.1532	20.1642	29.5948
16.3837	878.502		7.9261	21.3488	15.8427	11.8335	8.40313	37.6543	35.4401	6.53199	8.32163	13.1051	21.8021	13.0358	11.9935	46.3769	21.6655	35.3736	17.2867	18.6591	33.2848	25.4577	9.85394	14.7073	39.5187	15.9317	23.3865	5.39467	20.3961	9.95097	6.20851	29.9086	42.8499	40.3237	42.3247	13.8897	24.3106	26.2493	22.183	19.6136	2.01321	27.8218	25.7625	20.2106	9.981	23.2022	35.6243	21.6019	32.1217
16.3834	756.818		7.93409	20.3953	11.8337	9.25961	7.32373	35.0756	38.1449	12.1502	6.71995	14.3873	20.9631	12.5704	11.431	42.7235	19.9888	35.6735	17.5393	14.8727	24.7735	21.7015	12.4764	17.7209	40.9278	18.231	19.6025	5.50649	19.6482	8.34319	7.98689	29.5846	40.5016	40.9405	41.9198	16.4545	18.4863	27.8777	22.1279	19.8708	1.43666	30.9021	31.5986	21.318	9.44702	23.0227	37.6255	23.289	34.1964
16.3831	835.462		7.94207	19.4419	7.4506	5.93729	8.48968	31.7486	40.6003	18.0179	10.3573	15.919	20.2489	12.105	10.8685	39.0702	18.3121	35.9734	17.7919	11.0864	16.2622	17.9453	14.3504	19.2378	40.84	19.0334	15.0701	5.61838	18.9002	6.73542	9.76532	29.2607	38.1533	41.5574	41.5149	19.0195	12.6621	29.506	22.0728	20.128	0.86017	33.9825	37.4346	22.4254	8.91311	22.8432	39.6268	24.9762	36.2712
16.3827	914.107		7.95006	18.2853	5.06345	3.3176	9.85705	27.4982	41.8806	22.8331	14.7555	17.5302	17.4124	11.8063	9.7317	34.1017	15.3589	34.5367	16.9119	9.26612	10.1571	16.6614	14.741	20.8038	39.6522	19.5824	9.82069	7.91751	18.8078	7.74423	12.4327	28.5971	35.9363	41.7786	38.9199	21.5917	7.75605	30.5935	20.4211	19.7288	1.93178	36.0259	42.0707	23.6668	10.0341	22.846	41.4172	26.5586	36.7724
16.3824	988.578		7.95804	17.1287	3.92375	3.19268	12.4718	23.2478	42.4125	26.1515	18.4053	19.1413	14.576	11.5075	8.59492	29.1332	12.4058	33.1	16.0318	7.44591	4.80058	16.8744	15.1315	20.8729	37.716	20.1314	4.57126	10.2167	18.7155	8.75304	15.1001	27.9336	33.7193	41.9998	36.4498	24.4134	8.08903	31.9305	18.8942	19.3297	3.00338	38.0694	46.7068	24.9082	11.1551	22.8487	43.2077	28.141	37.2735
16.3821	1063.05		7.96602	16.5958	3.77417	4.92324	15.1177	19.3249	42.9132	28.5811	19.3965	19.1932	10.0633	12.2846	9.41498	24.0088	10.1856	29.7923	15.1752	6.54557	2.2974	18.2568	14.2045	19.6323	34.2284	20.3842	1.36442	13.5293	19.5665	10.1361	16.2394	27.8313	32.9056	41.4726	32.6465	26.814	13.5363	32.0669	16.8294	20.0531	5.72777	38.803	49.4095	25.5882	12.8686	22.602	44.6396	29.2556	35.8412
16.3818	1237.68		7.97401	16.0629	3.62458	6.65381	17.7637	15.4019	42.6655	29.5138	19.6394	19.2452	5.55071	13.0618	10.2351	18.8844	7.96533	26.4845	14.6928	6.39373	3.53638	20.3877	13.6518	18.3918	30.3666	19.8885	6.88934	17.0915	20.5422	11.5191	17.3788	27.7291	32.092	40.9454	28.8432	29.2148	18.9836	32.2032	14.7645	20.7766	8.45222	39.5367	52.1122	26.2683	14.5822	22.3552	46.0714	30.3703	33.6606
16.3815	1412.32		7.98199	15.8691	3.19037	7.47612	18.8378	12.1124	42.3329	30.1425	17.4109	19.149	0.52348	14.5795	13.4846	13.8866	10.8037	22.8142	15.5347	6.75832	4.46833	21.7623	12.9128	15.5393	26.2114	19.4201	11.3032	20.026	22.7224	11.9471	16.7611	29.5583	32.4857	39.9036	24.2037	30.4577	22.9905	30.9909	13.8925	22.2407	11.3013	39.2803	53.2225	26.7495	16.1027	21.4225	46.4897	31.1419	29.9986
16.3812	1516		7.98997	17.1722	3.50465	8.29843	20.6603	10.3198	42.0004	29.2743	14.0597	18.3044	4.22799	16.3467	17.6073	10.3858	14.3906	19.144	16.3766	7.12298	5.40033	23.1369	12.1739	12.6869	22.0562	18.9517	15.7171	22.9606	24.9026	12.3751	16.1434	31.3876	32.8794	38.8619	19.5642	31.7007	26.9974	29.7785	13.0205	23.7049	14.1505	39.0239	54.3329	27.2308	17.6233	20.4897	46.9081	31.9135	26.3366
16.3809	1619.69		7.99796	19.2237	6.66453	8.07605	21.2821	10.788	41.4341	27.6733	10.9346	18.7694	8.57958	18.2231	21.1843	9.67591	20.8309	17.0173	17.2809	8.06448	7.04958	23.997	12.7837	9.55373	18.7352	17.9376	18.3535	24.7569	27.3324	10.9476	14.2003	34.0433	32.8756	37.1964	15.7044	32.1328	28.0418	26.9446	14.3937	25.7927	17.904	38.4556	53.1667	27.4626	18.9567	18.9332	46.0089	32.1705	22.0821
16.3805	1623.21		8.00594	21.2752	10.1986	8.60211	20.4072	13.5015	41.9903	26.0723	7.80959	19.2346	12.9312	20.0995	25.884	11.2114	26.5228	17.136	19.3079	9.00605	8.69883	24.8571	13.3936	6.42065	15.4142	16.9235	20.9899	26.5532	29.7621	9.52011	12.2573	36.6989	32.8718	35.531	11.8446	32.565	29.0862	24.1106	15.767	27.8805	21.6575	37.8874	52.0006	27.6944	20.2902	17.3767	45.1098	32.4276	17.8276
16.3802	1626.73		8.01392	23.8748	14.8198	11.2533	19.1198	17.631	43.2182	24.8976	10.0554	22.4062	15.5629	21.6924	29.0459	14.4454	31.9261	19.8438	19.3478	9.87057	11.5029	25.1101	15.0784	3.54984	14.5833	15.1389	22.0558	27.4758	32.3969	7.87969	11.0612	39.44	30.9273	33.8906	10.4743	31.9638	26.884	20.3074	17.4418	29.0457	25.6188	37.1604	49.3279	27.5666	21.4911	14.9167	42.9007	32.4651	15.5745
16.3799	1590.73		8.02191	26.4743	19.441	13.9045	17.8326	21.7606	44.072	22.9744	14.5466	24.8294	17.8204	23.2854	32.2078	17.6794	37.3294	22.5516	19.3876	10.7351	14.3069	25.3632	16.7633	0.6791	13.7525	13.3542	23.1216	28.3984	34.6574	5.4909	12.1106	41.4326	28.6087	32.2503	9.10405	31.3626	24.6819	16.5043	19.1166	30.211	29.5801	36.4335	46.6553	27.4388	22.692	12.4568	40.3173	31.7543	15.5666
16.3796	1554.74		8.02989	28.2007	22.8381	17.4757	15.75	26.7478	46.251	21.8465	18.9285	27.6113	18.2615	24.3793	34.0989	21.3657	40.9708	26.6471	17.7357	11.8179	16.612	25.1484	18.9315	2.73551	14.7304	10.7588	22.3787	28.5101	36.2398	5.55004	14.875	41.7881	24.3488	30.8594	10.0882	30.7302	20.2968	12.857	19.9805	30.0977	33.2763	35.4571	42.4702	26.5314	23.6123	10.2151	36.2137	30.2794	17.461
16.3793	1518.74		8.03788	29.9271	26.2354	21.0468	13.6675	31.7349	48.4301	20.7185	23.3105	30.3931	18.7026	25.4733	35.9901	25.0519	44.6122	30.7427	16.0837	12.9008	18.9172	24.9337	21.0997	4.79193	15.7082	8.16333	21.6358	28.622	38.5706	7.1061	18.3879	42.1435	20.0889	29.4685	11.0724	30.0979	15.9117	9.20985	20.8445	29.9844	36.9726	34.4807	38.2851	25.6241	24.5325	7.97343	32.1102	28.8046	19.3555
16.379	1482.75		8.04586	30.827	27.818	24.0605	11.2809	34.925	49.1357	18.9396	26.0417	32.6448	17.4343	25.6746	36.819	29.0032	45.7998	34.655	13.1055	13.6347	18.7714	24.6566	23.9559	6.78981	16.6062	4.84285	20.1153	27.9034	39.7065	10.0966	22.2116	40.5635	14.61	28.4479	13.2094	28.9061	9.97222	7.62857	20.4777	28.8362	40.1806	33.0638	33.217	23.8903	24.8076	8.26158	26.6403	27.0568	21.5169
16.3787	1496.83		8.05384	31.727	29.4007	27.0743	8.89441	38.1152	49.8414	17.1607	28.7728	34.8965	16.1661	25.876	37.6479	32.9545	46.9874	38.5673	10.1272	14.3686	18.6256	24.3795	26.8121	8.78776	17.5042	1.52236	18.5947	27.1849	40.8426	13.0872	26.0353	38.9836	9.13097	27.4274	15.3464	27.7143	4.78121	7.54421	20.8592	27.6879	43.3886	31.6469	28.1491	22.1565	25.8312	10.0467	21.9189	25.309	23.6784
16.3784	1510.92		8.06183	30.9742	27.6309	28.0298	7.56815	39.9956	49.0501	14.6957	28.9468	36.2127	14.3053	24.8299	37.1204	36.438	45.6256	41.8404	7.89741	15.6171	17.0687	24.5078	29.5203	10.0841	17.9032	2.52093	16.2867	25.8115	40.8559	15.9841	28.7598	36.2966	4.05738	26.4536	18.7621	26.0392	1.67956	9.00343	19.8609	25.7289	45.4428	28.7332	22.9252	19.6119	25.6307	13.6871	17.7744	22.9844	23.9921
16.3781	1550.04		8.06981	30.2214	25.8613	28.9854	5.49346	40.3791	47.5104	12.2307	29.1209	37.5289	12.4446	23.7839	36.5928	39.9216	43.8896	44.365	7.91295	16.1172	15.1377	24.6361	32.6026	12.1288	17.3043	6.76271	15.6004	24.4382	40.8693	18.8811	30.8607	32.3622	3.47438	25.7293	22.1777	24.1146	5.81274	11.2111	19.2369	23.7699	47.497	25.8194	17.7013	17.0674	25.4303	17.3277	13.63	20.6597	24.3059
16.3777	1589.17		8.07779	28.23	22.0933	27.4325	4.80789	39.1887	44.1235	10.6389	28.8795	38.139	10.9904	21.7623	35.2658	42.7818	40.6306	45.5896	11.5273	17.0071	13.6616	25.7837	35.6362	13.5556	16.4305	11.4469	16.7121	22.7256	39.5525	20.4546	30.0242	28.1179	7.97635	25.1317	25.8571	22.0921	10.0786	12.1607	18.0882	21.5209	47.734	22.5548	13.0159	14.0799	24.6473	21.7429	13.0432	19.0625	23.3199
16.3774	1385.19		8.08578	26.2386	18.3253	25.8797	3.37394	36.5015	39.9882	9.0471	28.6382	38.7491	9.53625	19.7408	33.9389	45.6422	37.3717	46.8142	15.1417	17.8969	12.1856	26.9314	38.6698	14.9825	15.5568	16.1311	17.8237	21.0131	38.2356	22.0282	29.1878	23.8736	12.4784	24.534	29.5366	20.0695	14.3446	13.1103	16.9395	19.2719	47.9709	19.2903	8.33071	11.0924	23.4901	25.4098	14.7017	16.7169	21.9597
16.3771	1581.87		8.09376	22.953	14.7522	23.1417	3.2419	32.988	34.7224	10.0124	29.4259	38.8602	9.2671	16.5966	31.614	47.1304	33.6528	45.9962	18.7716	18.4906	14.0229	29.0146	41.1654	16.3938	13.8567	21.0492	21.5782	18.6145	35.9208	22.791	26.1217	19.9724	14.9378	23.7493	32.5533	17.9066	16.911	13.9195	16.4692	17.5219	46.4381	17.4758	5.57885	7.90216	21.1791	28.4685	17.7791	15.1977	19.4378
16.3768	1653.34		8.10174	19.6675	10.805	19.6555	5.3552	28.726	29.0825	10.9777	30.2136	38.9715	8.99801	13.4524	28.9149	47.8701	32.1792	44.4298	22.0274	19.0842	15.8603	31.0978	43.6611	17.805	12.1565	25.9673	25.3327	16.216	32.8576	22.0569	22.3072	16.0711	17.3973	22.9646	35.5701	15.7438	19.4774	14.7288	15.9988	15.7719	45.2796	16.4097	6.56921	5.46045	19.2423	31.5273	20.8565	13.6784	16.916
16.3765	1724.81		8.10973	16.2571	10.2529	16.4732	8.02197	24.1443	22.9124	12.0756	32.6404	39.2346	9.45975	10.1211	25.3066	47.4775	31.3459	40.5362	23.5378	18.5142	18.7063	33.368	44.5604	18.3314	10.7819	30.1759	29.8376	14.0318	28.9817	21.4787	17.0893	14.8205	18.7029	21.3379	36.7626	14.7659	20.0869	15.9278	16.7241	15.0257	42.1495	18.3802	9.5865	4.41028	16.674	33.9272	23.2742	12.6211	13.8805
16.3762	1531.26		8.11771	12.0984	11.9462	12.5425	11.063	21.0595	17.4907	13.1735	35.0673	39.4978	9.92155	6.78981	21.3241	46.3364	32.7579	35.8942	24.6739	17.9443	21.5523	35.6384	45.4599	18.8578	9.40731	34.3846	34.3425	11.8476	24.3573	19.4037	12.2457	15.8153	18.5116	20.4596	38.3293	13.7881	20.6965	17.1269	17.4495	14.2794	39.0196	20.3508	12.6039	3.36012	13.3573	34.8304	24.9434	11.5638	10.8451
16.3759	1337.72		8.1257	9.37411	13.85	9.84359	13.8936	20.9373	12.8252	12.1975	36.4261	39.1997	10.4612	4.67468	16.2034	43.6985	36.8049	29.5371	24.3756	15.7215	22.6363	37.0355	44.5038	18.5423	9.24889	36.8781	38.1301	11.4409	19.2262	17.5314	7.25399	19.18	16.8937	19.4721	38.0016	15.1179	20.4017	19.1991	19.4222	14.1569	34.8215	23.5531	15.2626	4.47728	10.2043	34.8915	24.4063	10.4285	8.48018
16.3756	1119.13		8.13368	6.64991	15.7537	7.14472	17.5973	22.5614	11.6525	10.4732	37.4107	38.9016	12.2484	5.05438	12.33	41.0606	40.852	23.1799	24.0773	13.4988	23.7204	38.4326	43.5477	18.2267	9.09047	39.3716	41.9179	11.0343	13.7209	14.9107	5.25598	23.2932	15.65	18.4847	37.6738	16.4477	20.1069	21.2713	21.395	14.0343	30.6234	26.7554	17.9213	5.59451	7.05129	34.9526	23.8693	9.29329	6.11526
16.3752	1301.2		8.14166	5.50777	16.864	5.01881	19.8082	25.6165	13.9847	6.84366	36.2338	38.0567	14.3707	7.15014	8.23052	36.8781	44.8191	17.2097	23.1105	10.0511	22.7112	38.365	41.2604	16.7134	10.1755	40.5602	44.492	12.9981	8.33857	12.286	8.09713	26.9849	12.396	17.7653	35.8376	17.9853	19.062	23.1325	23.9131	14.7145	26.7838	28.6246	19.2769	6.43661	4.15222	33.302	21.6915	8.33461	5.58056
16.3749	1544.96		8.14965	5.11407	15.7289	3.64139	22.3934	28.6716	16.3171	3.21412	35.0569	37.2119	16.493	9.24596	4.13108	32.6956	49.5346	12.7363	22.8921	6.60338	21.702	38.2975	38.9732	15.2001	10.5121	40.2519	46.3177	14.9619	3.70467	11.1582	11.6868	30.6766	9.14206	17.0458	34.0014	19.5229	18.0172	24.9938	26.4312	15.3947	22.9442	30.4938	20.6326	7.27872	1.25321	31.6514	19.1395	6.62756	7.29114
16.3746	1788.72		8.15763	5.99893	13.362	2.26391	23.8559	30.9784	20.1852	4.65208	31.6035	35.8525	18.6465	10.9207	3.56324	28.3883	52.9015	14.2971	23.2116	4.18474	18.463	36.733	36.5611	12.9385	10.3966	38.7898	47.6834	18.1576	6.32899	11.2154	14.7774	33.308	5.92712	16.8409	31.1439	20.0003	16.0681	25.6076	28.4347	16.2932	20.0869	29.6188	20.9124	9.21228	2.14313	28.5039	15.2075	5.15439	9.54746
16.3743	1615.12		8.16561	6.88385	10.9952	0.88649	24.9443	32.5367	23.1802	11.0796	27.2769	33.7447	20.0517	11.8471	5.61497	24.0811	54.3972	18.1032	25.4022	3.26303	15.9726	35.1686	34.1491	10.6768	10.281	37.3277	48.6749	20.6048	11.9471	12.0211	18.2423	35.9395	2.71218	16.636	28.2864	20.4777	14.1189	26.2215	30.4383	17.1917	17.2297	28.7437	21.1922	11.1459	3.03304	25.3564	11.2756	3.68122	11.8038
16.374	1441.53		8.1736	8.53079	8.07971	3.88654	24.8232	32.2882	26.0086	18.3569	21.2586	30.8963	20.8564	11.3156	7.6949	20.1655	54.0599	22.9657	28.1629	6.41669	12.3546	32.7621	33.1462	9.08164	8.93564	34.7352	48.9979	22.3465	16.269	13.809	19.9257	37.5184	0.68616	16.4935	25.0664	19.6686	11.4018	25.089	30.4655	17.8797	17.0816	25.7637	21.4349	13.6135	4.02236	21.3747	7.09222	4.65988	13.454
16.3737	1117.7		8.18158	9.4293	8.15798	7.63509	24.328	30.5429	28.0885	25.6341	15.2403	28.0478	21.6613	10.7841	9.77488	16.25	52.9742	26.3313	30.1751	9.57036	8.7366	30.3557	32.1434	7.48653	7.59026	32.1427	49.3209	24.0881	20.591	15.597	20.9855	37.85	3.15072	16.6005	21.9711	18.8596	8.68476	23.9566	30.4927	18.5677	16.9335	22.7837	21.6777	16.0811	5.01168	17.3931	2.90885	5.6386	15.1042
16.3734	1194.51		8.18956	10.3746	12.1031	11.4615	22.7881	28.1271	29.5058	33.1297	9.10502	24.8719	21.1407	9.92514	11.9718	14.5174	49.916	28.9329	32.2888	12.1939	6.53747	27.8246	32.8323	7.90283	4.85716	29.8776	49.41	25.5335	23.4784	16.9328	20.9226	36.8874	4.97599	16.8478	19.3358	17.5828	7.10592	21.5767	28.9451	18.8503	18.5785	18.3068	22.4818	17.6756	4.16891	13.1151	1.5321	9.15887	15.9436
16.373	1379.84		8.19755	11.3199	16.0482	15.288	21.2481	25.7114	30.2993	39.3779	6.71197	20.4487	19.9965	9.06623	14.1687	12.7849	45.6105	29.0397	33.155	14.8175	4.33841	25.2934	33.5212	8.31914	2.12406	27.6125	49.4992	26.979	26.3659	18.2686	20.8598	35.9248	6.80126	17.095	16.7005	16.306	5.52708	19.1968	27.3976	19.1329	20.2235	13.8299	23.2859	19.27	3.45087	9.08669	4.64599	11.4317	16.5335
16.3727	1565.17		8.20553	11.7429	19.8579	18.4927	19.4187	22.3405	30.743	44.634	10.7236	16.3553	17.5978	9.3601	16.9233	13.5095	40.1109	27.295	32.6711	15.5943	4.77	22.885	34.8391	10.8686	2.50595	26.8248	48.6406	27.5463	27.2366	17.9457	19.9408	33.9107	6.59217	17.1942	14.3727	15.7923	7.09246	16.355	24.4969	19.1669	21.7189	9.67658	24.3952	20.1536	2.23747	5.27748	7.24162	13.0726	15.4733
16.3724	1592.95		8.21352	12.1658	23.6675	21.6975	17.5894	18.9697	30.8125	49.1417	16.9806	11.5135	15.5733	11.1509	20.4263	14.2342	33.8628	24.0533	31.4387	16.3711	5.20159	20.4767	35.7829	12.6697	5.13319	25.2887	47.4077	28.1137	28.1073	17.6229	19.0218	31.8966	6.38313	17.2934	12.7933	16.7754	9.40633	13.5133	21.5962	19.201	23.2143	5.52324	24.7561	19.5402	1.02414	2.96519	10.5857	14.7135	14.4131
16.3721	1620.73		8.2215	12.7135	25.419	23.6548	16.867	16.0667	30.4298	52.2773	23.3311	7.73193	13.1746	14.3761	24.5062	16.175	27.3966	19.1589	28.6626	15.7134	5.49285	18.2242	36.1887	14.7359	8.29057	24.423	44.2804	28.2133	26.9042	16.115	18.5159	29.8981	4.13151	16.9092	12.4066	18.8812	12.0165	10.8897	18.064	18.7518	24.1484	3.84908	24.0177	18.2408	2.8435	4.41059	12.6512	15.9022	12.3706
16.3718	1448.18		8.22948	11.7644	26.422	25.6122	16.1447	13.1637	29.2987	53.916	28.9332	3.95043	10.7759	17.6014	28.5861	18.1159	20.9303	14.2646	25.8866	15.0558	5.78417	15.9718	36.5945	16.802	11.4479	23.5573	41.1532	28.3129	25.7011	14.6072	18.0102	27.8996	1.87988	16.5249	12.0201	20.987	14.6266	8.26627	14.906	19.051	24.0847	5.41812	24.1526	15.4446	4.66287	7.3529	14.7167	15.5941	9.57968
16.3715	1275.64		8.23747	10.8483	25.1846	25.5503	16.6541	11.7496	28.5652	54.3619	32.5541	3.01252	8.61594	20.4563	31.902	19.8969	16.873	10.8553	22.2978	14.7801	6.73226	14.152	35.8601	18.1509	13.4768	21.7756	35.6539	27.5783	23.3539	12.6433	17.7977	26.9438	1.91156	15.5482	12.2785	23.4786	16.498	6.77319	11.3806	17.9838	23.6047	7.14697	21.7546	11.7888	7.1946	9.71044	16.1663	13.6409	7.52155
16.3712	1174.04		8.24545	8.43541	23.1989	25.4885	17.1636	10.3357	27.0832	53.3109	36.6739	4.56937	7.70342	23.3113	35.2179	21.678	15.061	11.9367	20.9543	14.5045	8.42883	13.8291	35.8741	19.4998	15.5057	19.9939	30.1546	26.8437	21.0068	10.6794	17.9594	26.7364	5.68538	15.32	12.9113	25.9703	18.3695	5.28016	7.85521	16.9167	23.1248	8.87583	19.3567	8.13306	9.72634	12.068	17.6159	11.6878	5.46349
16.3709	1072.44		8.25343	6.24079	19.0223	23.9454	18.5229	10.1067	25.5857	51.0438	38.2054	6.40689	8.63074	24.8253	36.3977	22.5235	16.2115	17.3839	22.9943	15.1332	11.3727	15.5956	35.4048	20.7863	16.1703	18.0406	22.7687	25.3763	18.4647	10.5553	19.0645	28.3222	10.4571	16.1675	13.0217	27.3393	18.8688	4.41077	5.35112	15.7716	22.0134	9.79389	16.07	3.13634	11.7046	13.7863	18.777	9.2981	7.70884
16.3706	1171.17		8.26142	6.29153	15.9685	22.4023	19.8822	9.87776	24.0882	48.7766	39.737	8.24446	9.55812	26.3393	37.5775	23.369	18.1105	24.3279	26.5313	17.2588	15.0651	17.3621	34.9355	22.0729	16.8348	16.0874	15.3828	23.9089	15.9227	10.4313	20.1696	29.908	15.2288	17.0151	13.1322	28.7084	19.3681	3.54144	2.84709	14.6266	20.5278	9.96351	11.4112	2.13131	13.0591	16.2531	20.3124	6.9084	9.95426
16.3702	1269.9		8.2694	10.4621	13.4558	20.1916	21.4429	10.2202	22.7759	45.8096	39.5546	8.85086	11.577	25.7792	35.5803	22.9286	19.9129	30.369	32.3405	19.8423	19.0228	20.4487	34.8229	22.7525	15.6406	15.514	7.88992	22.4693	14.7204	11.9612	22.0675	32.1738	19.874	19.0502	13.3454	29.0957	18.7289	2.87359	4.64435	12.6521	18.4457	9.27075	6.29244	6.80687	14.2209	17.768	20.7401	7.2468	13.2049
16.3699	1433.84		8.27738	16.3791	14.4358	17.2326	22.6293	10.5628	21.4636	42.8425	39.3722	9.45731	13.596	25.219	33.5832	22.4882	21.7153	36.41	38.1496	22.426	22.9806	23.5353	34.7102	23.4323	15.0701	16.188	5.38657	19.7823	12.8946	13.4911	23.9654	34.4397	24.5192	21.0852	12.8103	27.9862	18.0897	3.7026	7.1901	10.6777	16.3637	8.57799	1.17378	11.4825	15.3827	19.283	22.4152	10.08	17.7029
16.3696	1597.78		8.28537	23.5901	19.3294	14.6945	23.465	10.7805	20.7751	40.2497	37.802	9.40883	15.1628	22.9125	29.2004	20.5197	21.7402	41.4219	43.5534	24.7289	25.4103	26.0917	34.8158	23.0828	13.3847	19.1541	11.8956	17.9841	12.4954	15.4889	25.9724	35.7076	27.6676	22.8708	12.9768	25.5357	16.0783	6.62098	11.1236	9.38922	15.0612	7.76049	3.60959	15.1757	15.9832	21.0318	23.2406	14.4724	21.0939
16.3693	1736.68		8.29335	30.8013	24.2231	12.1564	24.3007	10.9983	20.0865	37.6569	36.232	9.36041	16.7295	20.606	24.8177	18.5513	21.0167	44.937	48.2088	27.0318	27.84	28.6482	34.9215	22.7335	11.6993	22.1201	18.4046	16.1859	12.0962	17.4866	27.9795	36.9756	30.816	24.6563	13.1433	23.0853	14.067	9.53936	15.057	8.10084	13.3846	6.19456	8.29069	18.1206	16.2095	22.7806	24.066	18.8649	24.4849
16.369	1875.58		8.30134	37.5309	29.9148	9.82495	24.0566	9.84785	20.4153	35.9723	34.2535	10.0818	18.1394	17.7148	19.2197	16.234	20.0466	48.3079	51.1412	28.5278	29.6304	29.4856	34.9257	22.4035	11.6745	25.3942	24.1369	14.3975	11.9552	18.9931	29.892	36.7993	32.5112	24.9801	14.2112	19.4089	12.5069	13.0892	17.8795	7.70117	12.0627	5.44723	11.9728	20.1201	17.4853	24.3307	24.7383	21.9027	26.723
16.3687	1924.75		8.30932	43.5122	35.2324	7.49348	23.8125	8.69743	20.7441	34.2877	32.2751	10.8032	19.5492	14.8236	13.6217	13.9167	18.3281	50.1819	52.5767	28.5271	30.6724	30.323	34.93	22.0737	11.6497	28.6682	29.8692	12.609	11.8142	20.4996	31.8045	36.623	33.4582	23.807	14.5307	15.7325	10.9467	16.6391	20.702	7.30156	10.7408	4.6999	14.9066	20.6229	18.0127	25.8807	25.4106	24.9406	28.9611
16.3684	1573.26		8.3173	48.3864	39.2091	5.58299	22.6016	6.56464	21.6421	33.2269	30.1407	11.088	19.8989	12.2442	8.25756	12.2542	17.4671	50.6214	51.8605	27.653	29.6094	29.0711	33.9052	20.777	12.9346	30.5389	32.7481	11.5066	11.7045	21.8814	32.9997	35.1369	32.1442	21.1683	16.082	11.9937	11.1018	19.69	22.1835	8.21163	10.0503	4.90369	16.1097	19.8314	19.8577	27.3684	25.506	26.388	31.0433
16.3681	1321.94		8.32529	51.7638	42.4373	3.67251	21.3908	4.4319	22.54	32.166	28.0064	11.3729	20.9969	11.1617	3.64194	10.5918	16.6062	51.0609	51.1443	26.7791	28.5465	27.8191	32.8804	19.4804	14.2196	32.4096	35.6271	10.4042	11.5947	23.2633	34.195	33.6509	30.0818	17.0327	16.8849	8.25494	11.2568	22.7409	23.6651	9.12177	9.35992	5.10749	17.3127	19.0399	21.7027	28.856	24.8531	26.3386	32.3771
16.3677	1471.27		8.33327	53.4498	44.0104	4.13498	20.306	2.29862	23.007	30.7426	26.7317	11.744	21.813	11.425	4.22068	9.4902	16.6464	49.7482	47.6374	24.5704	26.1861	24.8082	31.0012	17.735	16.241	33.7073	36.021	10.8922	12.0677	24.2202	34.636	31.0811	25.9515	11.217	17.2056	4.85771	12.0782	24.7871	23.1559	11.5458	9.88348	5.97591	16.4724	17.4888	23.5104	29.033	23.5766	25.1056	33.7135
16.3674	1637.3		8.34125	52.6411	44.7105	5.34588	18.2232	3.4086	25.0955	29.3192	25.4571	12.1151	23.3776	13.1852	6.29628	9.88549	17.4351	48.4356	44.1304	22.3619	23.8259	21.7972	29.1219	15.9896	17.514	33.5081	35.6664	11.3803	12.5407	25.1771	35.077	28.5115	21.8212	5.40131	18.2748	2.9574	13.6479	26.8333	22.6468	13.9698	10.407	6.84433	15.6321	15.9377	25.318	29.2099	22.3001	23.8726	35.0499
16.3671	1803.32		8.34924	50.8969	44.3893	7.44554	17.9179	6.31163	25.3676	25.9623	24.8686	12.798	25.1605	14.5711	8.32511	10.0624	17.3662	45.1271	39.6099	20.621	20.4209	18.4744	26.8373	14.2442	18.0542	32.3422	33.55	14.3007	14.1052	25.3856	34.2706	24.6943	16.997	5.93169	18.5331	2.94369	15.0696	27.6945	20.0015	16.7992	11.9441	7.08905	13.4665	15.6028	26.3617	28.6384	19.6983	21.7353	36.3864
16.3668	1794.06		8.35722	46.6579	42.8207	9.5452	17.6127	9.21472	25.6397	22.6055	24.2801	13.4809	26.9433	15.957	10.354	10.2394	17.2973	41.8186	35.0895	18.8802	17.0159	15.1516	24.5527	12.4988	18.5944	31.1763	31.4336	17.2211	15.6696	25.5941	33.8384	21.6257	13.2955	13.9464	18.1678	4.17743	17.115	28.5556	17.3563	19.6287	13.4812	7.33378	11.3009	15.2679	27.4054	28.0669	17.0966	19.598	37.7229
16.3665	1784.8		8.36521	41.2261	40.0592	10.951	19.0216	11.6246	25.6983	17.1943	23.9625	15.1383	28.9542	16.8246	11.5993	10.3657	16.3981	36.4012	31.2443	18.1042	13.7736	12.6864	20.9759	11.3031	18.7038	30.0962	27.4509	21.3129	17.8256	24.3174	32.2924	18.3134	13.2064	22.6939	18.2556	4.71141	18.4694	28.2357	14.0872	22.8907	16.6165	6.60009	9.36224	16.3656	26.69	26.5365	13.7278	18.3825	38.6139
16.3662	1836.06		8.37319	34.2974	36.5494	12.3568	20.4305	14.0346	25.7569	11.7832	23.6448	16.7958	30.9651	17.6921	12.8446	10.492	15.4989	30.9839	27.3992	17.3281	11.2798	11.718	18.1475	10.1073	18.8132	29.0161	23.4682	25.4047	19.9816	23.0407	30.1226	13.7537	16.8596	30.194	17.7197	5.24544	19.8238	27.9157	10.8183	26.1529	19.7518	5.8664	7.42368	17.4632	25.9747	25.0061	10.359	17.1671	39.505
16.3659	1887.31		8.38117	27.3687	31.8857	12.9518	23.3441	15.2751	25.6675	5.8731	22.9296	19.2796	32.329	16.938	14.5889	10.743	14.4594	24.1632	26.0956	17.55	9.53448	12.9949	14.7889	10.5955	19.6243	29.4016	18.893	29.3405	22.3091	20.2672	27.2824	10.3478	23.14	37.3044	17.6516	5.23369	20.7494	27.2839	8.15743	28.4482	22.0606	4.69612	8.27614	18.3425	23.895	22.9611	7.0215	17.6512	39.8893
16.3655	1738.24		8.38916	21.9369	27.9704	13.5468	26.6319	17.2641	26.4511	6.94835	23.0876	22.5119	34.067	16.1839	17.0816	12.4909	14.1683	17.3426	24.792	17.7718	7.78912	14.2719	11.4304	11.0837	20.4354	29.7872	14.3179	33.2764	24.6366	17.4936	24.4422	6.94202	28.6721	42.9178	16.8351	5.222	21.675	26.6521	5.49657	30.7437	25.617	6.02061	10.376	19.2219	21.8154	20.9161	3.68396	18.1353	40.2737
16.3652	1589.17		8.39714	20.8953	23.5303	13.6916	30.1892	18.2464	28.1328	14.4437	22.2851	25.0123	34.7092	14.4689	20.1352	15.3234	15.3921	10.4712	25.1835	17.9418	7.77663	15.5738	9.26174	12.5546	22.4275	31.5519	11.1337	36.2451	26.9521	13.1685	20.0836	3.54802	33.4462	46.879	16.3368	5.25385	22.0499	26.3722	5.91135	31.8533	28.2478	9.17476	14.0039	19.3321	19.2342	18.6373	3.00935	19.065	39.6581
16.3649	1453.66		8.40512	23.3464	20.8366	13.8364	33.7464	19.2287	29.8145	21.9391	21.4827	27.5127	35.3514	12.7539	23.1887	18.156	18.3622	7.09258	27.3213	18.1119	7.76415	16.8757	7.09313	14.0256	24.4195	33.3166	7.94961	39.2139	29.2676	8.84343	16.4736	1.65093	37.7215	48.3454	14.5912	5.28577	22.4248	26.0922	6.32619	32.9629	31.6271	13.8258	18.3804	19.4424	17.0272	17.1069	5.32852	19.2464	38.6682
16.3646	1318.15		8.41311	28.76	19.6242	13.4822	37.1243	20.8502	32.9853	28.6549	19.846	28.5006	34.676	10.4153	25.2599	21.6434	21.1609	11.6972	28.8979	18.6561	9.33428	16.9769	6.73323	15.6992	27.8305	35.9701	8.63238	40.9196	30.5385	4.19089	11.663	3.79219	39.5097	47.7848	13.2978	5.7542	22.3631	26.4982	7.45827	32.3262	34.1643	19.0381	22.5385	18.0557	16.0754	16.091	7.33585	18.6636	36.2516
16.3643	1382.97		8.42109	34.1736	18.4118	13.128	40.5023	22.4718	36.1561	35.3707	18.2095	29.4886	34.0007	8.0766	27.3312	25.1308	24.7079	17.7986	31.2228	19.2004	10.5303	16.3298	8.61862	16.6245	30.493	37.8752	11.5604	41.8769	32.6825	2.03313	8.09969	5.93352	40.5496	45.7274	11.2559	6.2227	22.3015	26.9043	8.59036	31.6896	36.7017	24.2504	26.6967	16.6691	15.1237	15.0751	9.34317	18.0809	33.8351
16.364	1447.79		8.42907	38.7393	19.3423	12.9181	43.0119	24.7073	39.7546	40.3323	17.1332	28.8608	32.6675	7.53495	27.5693	28.6435	27.3788	24.1184	32.8042	20.035	11.6238	15.1876	11.0448	16.5069	33.289	39.0942	15.691	41.809	33.7253	7.6793	4.71177	7.98122	39.2232	42.0249	11.2809	6.98155	23.2484	27.5404	8.99734	29.8717	38.4749	29.1158	30.7183	14.8575	16.1794	14.5075	10.3691	17.2077	29.4101
16.3637	1493.83		8.43706	41.8083	19.5244	12.7081	45.5216	26.9429	42.6048	43.7971	15.3084	28.233	31.3343	6.9933	27.0591	30.6594	29.3014	30.4381	34.3856	20.8697	12.7174	14.0454	13.4711	16.3894	36.0851	40.3132	19.8216	41.7412	34.3939	12.5771	3.56921	9.28056	37.5227	38.3225	11.306	7.74046	24.1953	28.1764	9.40438	28.0539	40.2482	33.9813	34.74	13.046	17.2351	13.9399	11.3951	16.3346	24.985
16.3634	1539.87		8.44504	42.4448	19.7065	12.9348	46.5031	28.6794	45.1587	44.6735	15.1053	25.9524	29.4867	8.57221	24.4126	32.7688	30.3507	34.918	35.1717	22.4527	13.9124	13.8543	15.5699	14.7906	38.2418	40.737	23.4533	40.0984	33.971	17.3657	5.82577	10.3771	32.9922	34.6512	14.1689	8.15627	26.1246	29.1243	8.84471	25.4877	41.2418	37.5369	37.7015	11.4215	18.2596	13.1228	11.01	16.8803	19.4685
16.3631	1485.75		8.45303	41.5844	19.1402	13.1614	47.4848	30.416	46.9641	44.0531	14.1538	23.6718	27.639	10.1511	21.0178	33.3814	29.9033	37.901	35.2095	24.0358	15.1074	13.6633	17.6687	13.1919	40.3986	41.1608	27.085	38.4558	33.5482	22.1543	8.08233	11.4738	29.2101	32.4768	17.7802	8.57215	28.0539	30.0722	8.28503	22.9214	41.4871	39.5957	39.9145	9.79712	19.2842	12.3058	10.6248	17.4261	13.9521
16.3627	1431.62		8.46101	39.0815	17.9967	14.3752	46.3675	31.4582	48.2947	41.6806	14.8278	19.908	26.1031	12.3401	16.7001	33.4093	28.4062	39.3696	33.8744	24.8865	16.2261	14.551	18.4696	10.9123	41.603	40.3606	29.8731	35.8512	31.9125	25.4791	10.0616	11.6085	23.4463	32.2905	22.435	9.08687	31.1177	30.6956	7.11402	19.9561	41.5922	40.7755	40.6291	8.54979	19.5676	11.1262	9.8903	19.6315	9.50805
16.3624	1352.45		8.46899	35.0818	16.1047	15.589	45.2502	32.5004	48.8769	37.8111	14.7533	16.1442	24.5672	14.529	11.634	31.9403	25.4123	39.3413	31.7908	25.7373	17.3448	15.4387	19.2706	8.63287	42.8073	39.5604	32.6613	33.2466	30.2769	28.804	12.0409	11.7433	18.431	33.6009	27.8382	9.60166	34.1815	31.319	5.94308	16.9908	40.9489	40.4584	40.5954	7.30253	19.851	9.94658	9.53004	22.5853	8.80615
16.3621	1273.29		8.47698	29.1486	14.0257	17.8631	42.3554	31.921	48.0169	32.6787	15.3025	12.7702	23.6551	15.5797	7.11354	29.333	21.8336	37.785	28.1013	24.904	18.214	16.0146	17.8107	7.63192	42.2498	37.9494	33.7656	30.0807	27.8616	30.632	13.2718	11.878	13.8834	35.847	32.7736	10.2411	36.7854	31.8956	4.242	15.1325	40.2511	38.9251	38.8621	5.8681	19.1988	9.07883	10.0975	26.0848	13.2497
16.3618	1194.12		8.48496	23.2154	11.9467	20.1372	39.4607	31.3416	47.1568	27.5463	15.8517	9.39622	22.8677	16.8799	7.08375	25.4785	16.8829	34.7319	23.6634	24.0708	18.3348	15.0936	16.3508	8.12789	42.4407	36.3384	34.8698	26.9149	25.4464	32.46	14.5026	12.0128	9.33586	38.093	37.7091	10.8807	39.3893	32.4722	2.54091	13.2743	38.8048	35.895	36.3803	4.43373	18.5468	8.21109	10.665	29.5843	17.6933
16.3615	1114.96		8.49294	16.6682	11.8917	22.0839	35.0748	29.6045	45.4254	22.3281	16.361	8.02386	22.0461	17.1081	12.9439	20.6298	12.9963	30.4352	18.7108	21.5808	19.0793	13.584	13.2205	10.4871	41.2381	34.5675	34.9186	23.7938	23.1003	32.8847	15.2637	12.1124	5.99083	38.9123	42.0724	12.8006	41.3217	33.9181	0.73062	12.1995	36.7972	31.9566	32.1045	2.81414	18.2425	8.2243	12.09	33.4191	22.7684
16.3612	1313.33		8.50093	10.1211	11.8368	24.0306	30.689	27.8674	44.0684	17.8583	15.3734	8.89684	22.3472	17.3364	18.804	15.7812	9.10971	26.1386	13.7583	19.0909	19.0753	10.5776	9.34189	12.8463	40.0354	32.7967	34.9675	20.6728	20.7542	33.3094	16.0249	12.2122	2.64579	39.7316	46.4358	14.7207	42.8799	34.6155	1.91411	11.8733	35.1638	28.0182	27.8286	1.19462	17.9383	8.23752	13.515	37.2539	27.8434
16.3609	1511.7		8.50891	7.17572	13.0526	25.4159	26.2097	25.5066	41.6822	14.9478	14.76	11.2043	22.0091	16.3484	25.1943	10.9637	8.87955	21.8887	11.4643	15.759	19.0402	7.2281	4.09892	15.1899	37.6399	30.6517	33.3635	18.612	18.5016	32.861	16.2325	11.08	0.2363	38.5396	50.1366	18.3246	43.5259	36.2953	4.18907	12.1238	32.6962	23.8303	22.5237	1.25899	17.9771	8.25074	14.5659	39.8412	31.3281
16.3605	1735.11		8.51689	8.47153	16.389	26.8012	21.7303	23.1458	40.4187	14.2826	12.6498	14.2602	22.0451	15.3604	31.2105	5.3979	11.7678	18.6367	12.2887	11.6787	19.5041	5.62496	2.34863	16.7851	34.8703	28.5067	31.7596	16.5513	16.2492	32.4125	16.3154	9.69845	3.8143	35.6011	52.9641	21.9287	44.172	37.9751	6.46402	12.3745	30.2286	19.6424	17.9672	2.82029	18.7644	8.26395	15.6167	42.4286	34.8128
16.3602	1557.87		8.52488	12.0887	18.8995	26.9577	19.2238	20.4711	38.6204	15.3566	9.8473	17.0613	22.3418	14.1507	35.5059	3.72264	15.0988	17.6186	17.0829	8.68878	20.5101	9.13	8.56411	18.1021	31.5303	25.4994	29.4458	16.4278	14.6363	31.805	17.0347	7.75306	8.38029	31.5852	54.5075	25.5387	42.9804	39.466	8.65632	13.2724	27.5089	18.2946	14.3125	4.84199	19.945	8.10444	16.2113	44.2763	36.4323
16.3599	1472.18		8.53286	15.7059	21.41	27.1142	16.7173	17.7964	36.8222	16.4307	7.04483	19.8625	22.2644	12.1926	39.1777	7.53593	17.5567	19.3447	23.6235	6.44739	20.5182	15.8782	15.6528	17.9222	27.442	22.4922	27.132	16.3044	13.0234	31.1974	17.7541	5.80774	12.9463	27.5692	56.0509	29.1488	41.7887	40.957	10.8487	14.1703	26.0365	19.4414	11.9052	6.86375	21.1255	7.94492	16.0575	44.6272	37.3034
16.3596	1386.62		8.54085	18.6682	23.8738	26.3351	17.3604	14.8722	34.8368	17.8789	4.22677	22.2582	22.6314	10.0318	41.2747	12.0196	19.422	21.9596	28.7374	7.07492	20.6978	23.219	22.3751	16.0427	22.4103	18.2999	24.4441	18.1144	12.3148	30.4651	17.8888	3.81558	17.8397	22.3838	55.9025	32.0416	39.7083	41.8866	12.6668	14.8811	25.0631	22.7712	13.1309	8.48005	22.6023	8.28436	15.6386	44.4479	36.4749
16.3593	1476.22		8.54883	20.3832	25.7139	25.5561	18.0036	11.948	32.9762	19.5767	6.64778	24.9035	23.1231	7.87098	42.6233	15.0065	20.5389	24.5745	34.5998	9.19937	21.6259	30.5597	29.0974	14.1633	17.3787	14.1077	21.7561	19.9244	11.6064	29.7328	18.7719	3.32034	23.4816	17.1983	55.7541	34.9345	37.628	42.8162	14.485	15.592	24.8381	27.5979	15.105	10.0964	24.0792	8.6238	14.4713	42.7718	34.8981
16.359	1565.95		8.55681	20.9228	27.7459	24.0909	19.936	9.29469	30.6877	21.1457	12.233	27.6442	24.7735	5.4373	41.9001	17.4905	20.3831	27.2673	38.7615	11.3374	22.0521	36.7583	34.6512	11.0891	11.9601	9.58796	20.0251	22.479	12.7709	29.0083	19.6764	5.85385	28.1041	12.8081	54.2511	37.3166	34.9219	42.5063	15.4913	15.4198	25.9044	32.3973	18.0741	11.2352	25.8981	10.6238	13.4735	40.7721	31.7717
16.3587	1480.27		8.5648	21.4625	29.7779	22.6258	21.8684	6.64144	28.3993	22.7148	17.8182	30.385	26.4239	3.00363	40.4284	18.4777	18.7304	28.4633	42.1749	13.4755	22.4782	42.9569	40.205	8.0149	6.54155	5.06826	18.2941	25.0335	13.9353	28.2839	20.5809	8.38741	32.7266	8.41793	51.9997	38.202	31.4674	42.1963	16.4977	15.2478	26.9706	37.1967	21.0432	12.374	27.717	12.6238	11.7274	37.2756	27.8969
16.3584	1394.71		8.57278	19.6477	31.0381	20.9736	23.3642	5.79684	25.495	24.2372	24.0427	33.3284	28.9708	1.16246	37.3584	19.1686	16.9374	28.8017	43.7094	13.7113	23.4501	47.6587	43.0458	4.00513	5.66035	4.57138	16.0173	26.9644	16.1913	27.8712	21.3217	11.2795	36.8034	6.69401	47.9007	38.713	28.4807	41.2003	16.9271	14.1089	28.8789	41.1541	23.03	12.8891	29.2864	15.2475	10.028	33.2488	22.6968
16.358	1133.74		8.58076	17.833	32.2984	19.3213	24.8601	4.9523	22.5907	25.7595	30.2672	36.2719	32.2662	0.81815	34.2886	18.3626	13.6476	27.6432	44.4955	13.9471	23.6736	50.8636	46.3855	2.49018	8.27187	8.56508	15.9859	28.8952	18.4473	27.4586	21.6883	13.4233	38.6349	7.21537	44.1758	37.7273	24.7456	40.2043	17.3566	12.9701	30.7871	45.1115	25.0168	13.4043	30.8559	17.8712	8.32864	29.2222	17.4967
16.3577	872.893		8.58875	15.2059	33.2348	18.3327	25.18	7.07949	18.4719	26.4963	35.7711	39.5573	35.4149	2.83217	29.8149	16.8813	10.3796	25.7071	43.2835	11.9624	23.9802	52.4634	47.1756	5.96324	12.5101	13.0694	15.3785	29.6625	20.6828	27.1706	21.1232	15.0758	39.1762	9.76374	38.7744	35.852	21.025	38.6299	17.485	11.3087	31.7797	47.2611	25.533	12.786	31.1925	19.6617	7.36496	24.5065	11.0637
16.3574	908.238		8.59673	12.5789	34.1712	17.3442	25.4998	9.20674	14.3531	27.2332	41.2749	42.8428	38.5636	4.8462	24.967	14.6516	9.35694	23.0225	41.6973	9.97783	23.5383	52.5664	47.2173	9.43636	16.7482	17.5738	14.7711	30.4298	22.9183	26.8827	19.8097	15.2316	38.969	12.3121	33.373	33.9768	17.3043	37.0555	17.6134	9.64734	32.7722	49.4108	26.0492	12.1678	31.5291	21.4522	6.40135	19.7909	4.63083
16.3571	1344.37		8.60471	10.4508	34.5152	16.6674	25.0244	13.4233	10.7176	26.8474	44.9077	45.5046	41.2056	6.47041	20.8363	11.8761	10.4549	19.3869	38.6845	6.46512	23.5096	51.4064	45.427	13.003	19.3648	20.7372	13.9299	30.0744	24.6236	26.6572	17.6621	15.1534	36.5321	15.4998	27.8079	31.6338	13.9111	35.1069	17.1806	8.73434	32.611	50.5002	26.2536	11.4872	30.6496	21.8706	6.13159	15.8392	2.92238
16.3568	1605.08		8.6127	9.07122	35.2333	15.9907	24.1749	16.8915	9.32746	25.7132	48.1663	48.1665	43.8476	8.09463	16.3314	8.35227	13.7981	15.0027	35.2974	2.95246	22.7326	48.7496	42.8882	16.5697	21.9815	23.9006	13.0886	29.7191	26.329	26.4317	14.766	13.5784	33.3468	18.6874	22.2428	29.2908	10.518	33.1583	16.7477	7.8214	31.7013	50.0927	25.7096	10.8066	29.7701	22.289	6.735	13.6339	8.94776
16.3565	1465.27		8.62068	10.8821	35.6367	15.4854	22.5378	21.108	11.8899	23.5031	49.3501	49.7504	45.8239	9.96443	14.3983	6.10887	17.9023	11.2345	30.8607	0.84111	22.1825	45.2703	39.1351	19.0292	22.4989	24.9707	11.6353	27.7382	27.0092	26.7791	11.7695	11.3543	28.2075	21.61	19.0788	27.0257	8.09146	31.5683	15.7145	8.84184	29.8639	49.389	25.5787	10.2507	27.8848	21.5691	7.20873	12.8066	14.6076
16.3562	1352.45		8.62867	13.4415	36.4143	14.9802	20.5266	24.5762	16.6977	20.5446	49.4112	49.8376	46.6776	11.0858	14.7105	3.1171	22.0066	8.21474	26.7983	4.71726	21.2582	41.0425	35.0078	21.4888	23.0164	26.0409	10.182	25.7574	27.6893	27.1266	8.77302	9.13024	23.0683	24.5326	15.9149	24.7607	5.66498	29.9783	14.6813	9.86235	27.278	47.1884	24.6995	9.69485	25.9995	20.8493	7.68253	11.9792	20.2675
16.3559	1640.43		8.63665	16.8116	36.7553	13.7889	17.8137	28.325	23.1427	16.5882	47.2427	48.459	46.7907	13.1895	16.7222	2.41733	26.0486	6.5203	22.4007	8.21913	19.9208	36.9862	30.4205	22.8569	21.7719	25.1776	9.00946	22.7786	27.3638	28.4564	8.77807	6.31364	16.2217	26.504	16.2827	23.0257	5.437	28.7625	14.0613	11.8339	23.4291	43.6313	23.2511	10.3551	23.9116	19.5057	8.13294	12.7267	23.9004
16.3556	1803.06		8.64463	20.1818	37.0963	12.5976	15.1009	32.0739	29.5876	12.6317	44.3258	45.5836	46.1554	15.2932	19.8566	3.96292	29.3421	7.07114	19.1257	11.7211	18.5834	32.93	25.8333	24.2251	20.5275	24.3143	7.83687	19.7998	26.6641	29.0378	11.7768	4.24553	9.74936	28.4755	17.3988	22.7877	5.95751	27.5468	13.4413	13.8056	19.5803	40.0742	22.5511	12.5124	22.5721	18.1621	8.58335	13.4742	27.5334
16.3552	1565.17		8.65262	22.3021	36.3689	10.0206	11.6457	34.8506	35.6571	8.39758	39.5601	41.6586	45.0513	17.5089	22.7824	5.10402	31.7623	8.89958	16.9476	14.0186	16.8822	29.7249	21.7177	24.6875	18.9723	21.7395	8.29252	17.2985	25.4546	30.1182	16.4822	5.46569	3.68762	29.6015	19.287	22.4442	7.1714	26.3263	13.785	16.2124	16.0436	35.7082	22.0695	15.4161	23.7704	17.655	8.58183	13.4795	28.9487
16.3549	1353.24		8.6606	24.4225	35.6416	7.44353	8.1905	37.6273	41.7267	4.16342	34.0461	36.2368	43.1988	19.7247	25.7082	6.24518	34.1827	10.728	14.7695	16.3162	15.9295	28.0166	18.3505	25.1499	17.4172	19.1647	8.74817	14.7972	24.2453	31.1986	22.3102	8.9312	3.11442	29.4802	20.5515	22.1008	8.38528	25.1059	13.7546	17.8708	14.7522	30.5938	21.2137	18.32	24.9687	17.1478	8.58037	13.4848	30.364
16.3546	1141.43		8.66858	25.4202	33.4409	4.53904	5.61625	38.3771	47.001	3.98326	27.9317	29.6767	41.4009	21.6909	27.1138	6.09212	34.9035	11.8236	14.4702	17.1169	14.509	27.8675	16.3398	23.7723	17.3901	15.7479	10.1861	14.1045	22.5915	31.0785	26.5244	11.9912	8.45849	28.2518	20.7479	22.2251	8.83514	23.3866	15.2366	20.5583	16.969	25.4794	20.7477	21.5044	28.459	17.4514	8.93753	12.8975	29.3625
16.3543	1238.34		8.67657	26.4179	31.6143	2.38298	6.40999	39.1268	51.2774	7.79472	21.1937	23.8651	39.9772	23.6572	28.5194	5.93912	35.6242	12.9192	14.1711	17.9177	13.8369	29.2154	15.0776	22.3948	17.363	12.3311	11.6242	13.412	20.9377	30.9583	30.7386	15.0514	13.8026	27.0234	20.9443	22.3495	9.28507	21.6672	16.3444	22.4974	22.1797	21.1135	20.6559	24.6889	31.9494	17.755	9.29469	12.3103	28.361
16.354	1335.37		8.68455	25.8563	26.87	4.93189	10.4254	38.4966	54.3434	11.1891	13.7608	17.8293	37.7475	24.7347	28.7292	5.28126	35.0342	13.894	14.7616	18.1239	13.2379	31.8028	15.627	19.4093	18.7167	8.79348	13.103	14.4189	19.3833	29.8363	34.0913	18.3882	17.9187	24.6841	19.0923	21.9827	9.76416	19.9986	18.1615	25.3057	28.3881	17.3751	20.5582	27.7329	35.6172	18.0548	9.93245	11.2903	26.1511
16.3537	1334.2		8.69254	25.2948	22.8742	8.97767	14.4409	36.3696	56.6611	14.5835	7.57527	14.2884	36.7652	25.8122	28.939	4.62346	34.4443	14.8688	15.3521	18.3302	12.6389	34.3902	16.1764	16.4239	20.0705	5.25586	14.5819	15.4259	17.0805	27.2175	36.6956	21.725	22.0349	22.3448	17.2402	21.6159	10.2433	18.3299	19.9788	28.1141	35.345	15.1336	21.209	30.7771	39.2849	18.3545	10.5703	10.2704	23.9412
16.3534	1333.15		8.70052	25.0607	17.0151	12.8363	20.0156	33.1823	57.5676	18.087	3.05034	15.7057	35.4399	26.2349	28.1665	4.65166	32.8408	15.6252	16.2856	18.1934	12.6169	36.9776	17.0922	12.6744	21.3463	2.45107	14.6497	16.3704	14.9181	23.4448	38.7385	24.5941	23.8902	20.442	15.2011	20.9372	10.8783	17.7838	21.1021	30.4079	40.6959	14.5604	21.8208	33.0728	41.7364	17.9681	11.6759	10.3731	22.7916
16.353	1331.98		8.7085	24.8266	11.156	16.695	24.8419	28.4981	56.8526	19.8442	6.00977	19.8673	34.7383	25.1606	26.6457	4.67992	31.2374	16.3817	17.2192	18.0566	12.5948	39.565	18.008	8.92492	23.3706	1.14315	15.466	17.315	12.7556	19.6722	40.7816	27.4632	25.7455	18.5393	13.162	20.2586	11.5134	17.2378	22.2255	32.7017	46.0469	13.9873	22.4326	35.3685	44.188	17.5818	12.7815	10.4759	21.642
16.3527	1330.93		8.71649	25.6874	4.92184	20.3305	30.0713	22.224	54.5502	21.3889	10.065	24.8114	33.929	23.0885	24.3525	5.65828	29.1724	17.261	17.6352	18.0095	13.4098	41.7412	17.809	5.35276	24.2059	3.39222	15.2916	17.7109	11.9599	14.0674	42.4937	30.38	26.0157	18.1587	12.7012	19.2186	11.7341	18.2203	23.7378	34.7438	48.4161	13.69	23.9916	36.5386	45.0627	16.6644	13.5586	11.7002	23.1421
16.3524	1273.42		8.72447	26.7977	3.17837	22.7186	34.6771	15.9499	52.2479	22.9336	14.1202	29.7556	33.1197	21.0164	22.0592	6.63669	27.1075	18.1402	18.0513	17.9624	13.4765	42.4205	18.4831	5.02386	24.0433	6.38971	15.4915	18.1069	11.1642	8.46263	44.2058	33.2968	26.2859	17.7782	12.2404	18.1786	11.9548	19.2028	24.5017	35.2891	50.0369	13.3926	25.5506	37.7087	45.9375	15.7469	14.3358	12.9246	24.6422
16.3521	1216.03		8.73245	29.4515	9.76898	24.3895	38.9086	9.76934	47.9654	23.5428	16.9358	33.2808	32.1311	18.0087	19.2827	7.58386	25.1362	18.2399	18.3582	17.7282	14.3383	42.3825	18.0424	9.16989	23.5065	8.28016	14.6778	17.8323	12.5904	3.6063	45.9413	37.1336	25.2698	18.3955	13.6195	16.3279	11.5519	21.2456	26.0608	35.3666	48.6484	12.5339	26.486	37.6938	45.6272	13.6445	14.7699	14.149	26.9843
16.3518	1358.85		8.74044	32.1054	15.9854	25.3119	42.267	8.57836	42.8097	23.4036	18.6289	35.3092	30.3941	15.001	16.5061	8.53109	23.1649	18.3395	18.6652	17.494	15.2001	42.3446	17.6017	13.316	22.9697	10.1706	13.49	16.8094	14.6403	6.73323	48.3005	40.2219	23.8795	19.0129	14.9987	14.4771	11.149	23.2883	26.8715	33.9473	46.5115	11.6753	27.4213	37.6789	45.317	11.542	15.204	15.3734	29.3264
16.3515	1501.79		8.74842	34.6794	21.3159	25.9147	44.8292	14.7215	36.3803	22.9876	19.7625	36.4955	27.665	13.5955	13.7471	8.41019	21.8152	17.757	17.7588	17.0122	16.1097	40.6538	17.6297	17.0586	21.742	11.9558	11.8909	15.5681	17.7173	13.2554	50.7445	43.702	22.0807	18.9208	16.2471	12.0767	9.74614	24.8789	28.0631	32.2453	41.4481	12.7305	27.7251	36.7324	44.3207	9.498	14.9842	15.9799	30.3694
16.3512	1442.18		8.7564	37.2534	25.898	25.0207	47.3914	22.3616	30.6993	22.5716	20.1477	36.1851	25.4348	14.6847	12.2354	8.28935	20.4657	17.1745	16.8524	16.5305	17.0193	38.9631	17.6578	20.8012	20.5143	13.741	10.2917	14.3269	20.7943	19.7775	53.1885	47.1821	20.2821	18.8287	17.4957	9.67634	8.34332	26.4695	28.5064	29.0465	35.6363	13.7858	28.029	35.7859	43.3244	7.45401	14.7645	16.5865	31.4125
16.3509	1382.71		8.76439	39.4687	29.0612	23.8927	48.5113	30.22	23.5137	21.298	19.8078	34.7831	21.4116	17.2708	13.2965	7.82542	20.2543	16.7167	14.6675	15.3627	17.9289	36.4616	17.9353	22.3609	18.2419	15.1208	8.79397	12.4463	23.2243	24.5222	55.0945	50.2412	18.1794	17.5516	17.2006	7.36947	5.95818	26.9999	28.7236	25.4578	28.4367	16.8213	26.4228	34.5275	42.827	5.72186	14.4746	16.2419	30.982
16.3505	1323.11		8.77237	40.9357	31.8502	22.7648	49.6313	38.0784	16.3281	20.0244	18.7196	31.8843	17.3884	21.3537	15.106	7.36155	20.043	16.2589	12.4826	14.1949	18.8385	33.9601	18.2128	23.9206	15.9695	16.5006	7.29626	10.5658	25.6542	29.2668	57.0006	53.3003	16.0767	16.2745	16.9055	5.06266	3.57311	27.5302	28.9408	21.8692	21.2372	19.8568	24.8166	33.2691	42.3297	3.98972	13.8104	15.1489	29.1796
16.3502	1263.64		8.78036	41.0555	32.0799	20.8591	48.7787	43.7675	10.3549	18.2307	16.928	28.0991	13.0518	24.948	18.7249	8.01131	21.1539	17.831	10.8154	13.28	19.2528	32.211	19.2157	23.6839	13.0275	16.8408	6.49989	8.63287	27.1689	32.2333	58.4582	55.744	15.1248	14.4219	15.5846	5.77028	3.1752	26.5258	27.9311	18.8584	15.4846	22.2148	21.8426	32.4474	42.0308	2.71693	13.4133	13.6317	26.3784
16.3499	1398.23		8.78834	41.1753	32.3096	18.9533	47.9262	49.4567	4.38172	16.437	15.1364	24.314	8.71528	28.5423	22.3439	8.66113	22.2649	19.4032	9.14827	12.3652	19.6672	30.4619	20.2187	23.4473	10.0856	17.181	5.70359	6.70004	27.9352	33.7029	59.1675	58.1876	14.1729	12.5694	15.5111	8.97273	4.02474	25.5213	27.2956	16.596	12.7258	23.8243	18.4943	31.6257	41.732	1.44415	13.0162	12.1145	23.5774
16.3496	1532.83		8.79632	40.5935	29.8184	16.7981	45.8185	53.3839	4.9417	14.6277	12.729	19.8115	5.00242	30.6086	26.0096	10.9325	23.5941	22.2851	10.6308	11.9492	19.4578	30.4592	20.4888	20.9965	7.43988	16.8352	5.85842	5.35965	27.2202	34.6112	59.6585	58.7601	13.5329	10.2179	15.7962	13.3913	6.82331	23.7061	25.4906	15.7993	14.2783	24.1085	13.8987	32.0045	42.1583	0.9198	12.0967	9.80199	19.7784
16.3493	1567.26		8.80431	40.0117	27.3273	14.6429	43.0871	56.0637	9.99232	13.0678	10.4463	15.3091	0.5412	31.1781	28.9269	13.2039	24.9234	25.167	12.1132	11.5333	19.2485	30.4564	20.7589	18.5457	4.79424	16.4894	6.76167	5.51618	26.5053	34.0227	59.401	59.3327	12.893	7.86635	16.0814	17.81	9.62188	21.8909	24.06	15.7511	18.8245	23.6443	8.92888	32.3834	42.5845	0.39545	11.1773	7.48958	15.6052
16.349	1601.69		8.81229	39.6969	22.5294	12.0979	39.0595	57.539	14.39	12.0303	7.96185	12.3756	2.99802	30.543	31.5741	16.1399	25.2947	28.7115	15.4278	12.1231	18.2674	31.397	20.5252	15.6408	6.73366	15.7888	7.51869	7.73083	23.9563	31.6995	58.1203	57.0987	12.9488	5.72144	18.6615	21.1235	11.0648	19.9665	22.259	16.0692	21.8855	22.2133	3.56824	33.0721	42.1813	0.89629	9.42857	5.98596	13.419
16.3487	1429.53		8.82027	39.3821	17.7316	9.55288	34.2836	57.5175	18.0392	10.9928	6.72482	11.937	5.9538	28.411	33.473	19.0759	25.666	32.2561	18.7423	12.7129	17.2862	32.3376	20.2915	12.736	8.67307	15.0883	8.27577	9.94555	21.4072	29.3763	56.8396	54.8646	13.0046	3.57652	21.2416	24.437	12.5079	18.0422	20.4579	16.3874	24.3228	19.535	2.69818	34.0104	41.903	1.39713	8.42822	5.97926	11.9813
16.3484	1257.38		8.82826	40.9227	12.1073	7.11701	28.9619	57.2933	20.2539	11.156	7.33548	12.9951	7.74015	25.4371	34.9821	21.5753	25.1017	34.8651	21.402	13.9264	16.0556	32.6545	19.4808	11.7957	11.5948	15.3856	9.76569	13.6259	18.2969	25.4627	54.5298	51.1649	13.7152	2.71017	25.147	27.6257	13.6858	17.2092	18.2983	16.1442	25.7544	18.1508	7.9247	35.4944	40.8138	2.22541	6.1805	7.26666	13.3501
16.3481	1285.55		8.83624	42.4635	6.48314	4.68114	22.8918	55.5722	21.7202	11.3191	8.69457	15.5502	9.52656	20.9663	35.7428	24.0748	24.5376	37.4742	24.0618	15.1399	14.825	32.9714	19.4187	12.3523	15.265	15.683	11.2556	17.3063	15.1866	21.5491	51.4715	45.9683	14.426	3.34069	29.0525	29.3177	14.1153	16.3763	15.7645	15.1526	24.1923	17.5151	13.5255	36.9784	39.7247	3.05369	3.93283	8.55412	13.9706
16.3477	1313.72		8.84422	45.3285	0.96853	5.25653	16.561	53.6864	21.3403	12.944	11.435	17.9093	10.3662	15.7958	35.469	25.205	22.5656	38.8865	25.6813	16.4679	13.772	32.0322	20.5958	16.1448	17.0575	17.4713	13.087	20.6777	13.2529	17.8031	47.6741	39.6247	16.3884	5.12698	33.5882	30.6154	13.9057	16.6553	13.2878	14.1614	21.3577	19.9471	17.9412	37.8893	37.4193	4.51736	2.86622	10.4457	16.9026
16.3474	1380.5		8.85221	48.443	5.68246	8.07721	11.3529	51.8006	20.9603	14.5688	14.1754	20.2685	11.2058	10.6253	35.1952	26.3352	20.5937	40.2988	27.301	17.7959	12.719	31.0929	21.7729	19.9373	18.85	19.2597	14.9185	24.0491	11.3193	14.0571	43.8767	33.2811	18.3508	6.91327	37.3755	30.4163	12.9478	16.9344	10.8112	13.1704	18.5231	22.3791	22.357	38.8003	34.7397	5.23259	4.0449	11.589	18.712
16.3471	1447.27		8.86019	51.5731	10.6069	11.927	8.21072	49.6497	19.029	16.3497	16.8847	20.663	11.297	6.17209	33.2686	26.4363	18.0448	41.0874	27.9851	18.3754	12.8821	29.3428	23.6985	23.5426	18.3661	20.6738	16.8436	26.984	12.4262	10.8413	38.4655	27.1714	20.1573	9.52596	40.5313	28.6267	11.6312	19.0845	8.65425	12.6937	14.5503	25.3881	24.8003	38.6821	30.9141	5.68276	6.61129	12.6542	20.3888
16.3468	1514.05		8.86818	54.7033	15.6561	16.0262	9.55915	46.2515	16.474	18.1305	19.594	21.0576	12.1366	3.21571	31.3421	25.0407	14.7476	41.8761	28.6692	18.955	13.0454	27.5928	25.6241	27.1481	17.8821	22.088	18.7686	29.9188	14.2815	9.12226	33.8027	21.0617	21.9639	12.1386	43.6871	26.8372	10.3146	21.2346	6.49734	12.2172	10.5775	28.397	27.2436	38.564	27.0885	6.13293	9.17775	13.7194	22.0656
16.3465	1580.82		8.87616	57.4182	19.8643	20.2307	14.5074	42.5882	12.5721	19.6033	22.1113	20.3781	13.0708	5.7634	29.0286	22.8555	12.2075	41.4758	28.4401	18.8972	14.2347	26.0376	27.2105	30.1297	15.6947	22.7147	19.914	31.0839	16.5422	9.48484	27.8818	16.3416	23.3874	15.2152	45.8713	23.6384	9.99689	23.7978	7.26879	11.6958	7.02467	29.9208	28.344	37.2453	22.6723	6.10363	11.2491	13.8998	23.1616
16.3462	1574.56		8.88414	58.6364	23.324	24.4352	19.4557	38.9249	8.67027	21.0762	24.6286	19.6988	14.0049	8.3111	26.7151	20.6705	9.66744	41.0755	28.2111	18.8395	15.424	24.4825	28.0485	31.6146	12.7589	23.3415	21.0594	32.2491	18.8029	9.84742	23.0836	13.8669	23.3141	19.0402	48.4298	20.4398	10.4276	27.858	9.5371	12.6713	3.47188	29.9477	28.696	35.9266	18.2562	6.07433	13.3204	14.0802	24.2576
16.3459	1568.3		8.89213	59.7921	26.0743	27.7822	24.2247	34.6379	4.09015	22.1904	27.8085	18.957	15.1261	9.54904	24.9942	17.4875	9.15436	39.7397	27.4988	18.7505	17.1279	23.4887	27.3819	32.5225	8.91865	23.6096	21.1056	32.5722	20.6582	10.9896	17.9813	13.7465	22.1181	22.8808	49.655	16.555	12.059	31.5127	13.3413	13.6311	1.54069	27.6202	27.7149	33.2981	14.2142	6.60636	14.2691	14.4476	24.9327
16.3455	1336.67		8.90011	59.451	28.0762	31.1291	28.6195	29.6025	1.75539	22.5562	30.6143	18.2153	16.2475	10.787	23.2732	14.3045	8.64134	38.4039	26.7864	18.6616	18.8319	22.4948	25.9668	31.9335	4.33007	23.8777	20.4033	31.3985	21.7652	12.1318	12.879	13.6262	20.9222	26.7213	50.8804	12.6702	13.6903	35.1675	16.7713	13.8426	1.85479	24.5443	26.3595	30.6696	10.1723	7.13839	15.2179	14.8152	26.3561
16.3452	1505.7		8.90809	58.4599	29.5254	33.5219	32.2969	24.5856	5.48402	22.4319	32.9283	18.9762	16.4921	9.01854	22.9044	10.8447	9.48137	36.0594	25.5391	19.0105	20.5119	21.5144	23.7369	31.448	2.95374	24.6043	18.6204	29.601	22.3931	12.94	9.35146	13.6215	17.3224	31.0024	51.2466	9.62048	16.0343	38.4146	20.5512	14.6627	1.6407	19.1797	24.6959	27.7174	7.483	8.70364	14.5054	15.3177	27.8086
16.3449	1385.71		8.91608	55.9719	30.2263	35.9148	35.9744	19.5687	9.21265	22.3075	35.9909	21.234	17.4852	7.25009	22.5356	7.385	10.3214	33.715	24.2919	19.3595	22.192	20.534	20.8834	29.7151	6.56695	26.5783	16.7128	26.3066	22.2727	13.7482	5.82394	13.6168	13.7226	35.2835	51.6127	6.57079	18.3783	41.6618	24.3312	15.4829	1.42667	13.8151	23.0323	24.7653	4.79376	10.2689	13.793	15.8203	29.2611
16.3446	1265.72		8.92406	52.8602	30.2723	37.6216	38.6619	15.2534	12.3176	21.1073	38.1881	24.3338	17.5818	4.34341	23.1335	4.37739	10.8886	30.8716	22.4522	20.5193	23.3419	18.1814	18.6458	28.0913	11.755	29.7218	14.1426	22.0143	21.0217	14.0418	4.68985	13.0507	9.11708	39.736	51.1915	5.76632	20.4105	44.0358	26.9651	16.8799	2.39766	7.87354	21.127	21.9067	4.49013	13.0192	12.9246	16.3229	31.1346
16.3443	1270.94		8.93204	49.7486	30.3183	39.3284	41.3493	10.9382	15.4226	19.907	40.3852	27.4336	17.6784	1.43672	23.7315	1.36985	11.4558	28.0282	20.6125	21.6791	24.4919	15.8289	16.4082	26.4676	16.9431	32.8652	11.5724	17.722	19.3967	13.587	5.80104	11.7363	4.13742	44.1886	50.7703	4.96192	22.4426	46.4098	29.5991	18.277	3.36864	1.93202	19.2217	19.0481	4.18651	15.7695	12.0564	16.8255	33.0081
16.344	1276.16		8.94003	45.8319	29.1783	39.9672	42.5456	9.19949	16.331	18.7224	41.5679	30.9836	17.2496	5.01254	24.7464	0.82192	9.99988	25.1653	17.9551	22.2209	24.8028	12.4161	17.3738	24.8263	21.2238	36.5816	11.034	12.4298	17.1235	13.3349	7.56413	10.8993	1.55013	47.8343	50.3929	5.55102	23.5616	47.0608	31.8832	21.1962	5.45734	6.18397	16.6489	16.1368	5.7081	18.2313	12.8447	16.9382	34.5658
16.3437	1350.24		8.94801	41.9154	28.0383	40.6059	43.742	7.46089	17.2393	17.5377	42.7506	34.5336	17.1951	9.33678	24.2646	2.51935	9.66659	22.3024	15.2978	22.7629	25.1137	9.00325	18.3394	23.185	25.5046	40.2981	11.244	8.63458	15.5987	13.0828	10.2004	11.8087	6.69662	51.2305	49.8908	6.14017	24.6807	47.7118	34.1673	24.1155	8.29453	11.9328	14.8245	13.2257	7.22975	20.6931	13.633	17.051	36.1236
16.3434	1424.32		8.956	38.139	26.3136	39.9349	43.2856	7.71804	16.1987	17.694	42.2493	36.8674	16.5715	13.24	23.6112	2.92256	7.57917	20.2191	12.9055	22.5564	24.5592	5.10706	20.2094	21.7152	29.0135	44.2952	14.1983	8.05127	13.4113	12.784	12.5483	15.3064	11.1025	53.4261	49.3029	5.76255	24.9734	47.1779	36.545	26.91	10.0559	16.1535	13.5146	11.3747	10.0923	22.7807	15.887	16.4777	36.5899
16.343	1298.07		8.96398	33.6143	24.2148	39.2639	42.8293	7.97525	15.1581	17.8503	41.748	39.2013	15.9479	17.1433	22.9579	3.32583	5.49182	18.1358	10.5133	22.3499	24.0047	1.21088	22.0793	20.2454	31.7741	46.7954	18.1506	10.9607	12.9703	12.4851	14.8962	18.8041	15.5084	55.6217	48.7151	5.38498	25.266	46.6439	38.9227	29.7046	11.8172	20.3743	12.2048	9.52376	12.9549	24.8683	18.1411	15.9044	37.0562
16.3427	1171.82		8.97196	29.5661	21.6359	37.6554	40.7722	8.46336	13.0459	20.1232	39.8307	40.0791	14.8497	19.5575	20.7491	2.48165	2.55072	18.0873	11.7954	21.47	22.3661	2.30618	23.4547	18.4082	33.4602	48.0132	21.596	14.638	13.761	11.6366	16.86	23.5803	18.5753	56.4802	48.3509	4.29693	24.9198	45.5428	41.407	31.7828	12.2887	22.7318	12.6841	8.12496	15.3536	26.0749	20.4457	14.8166	35.8814
16.3424	1138.95		8.97995	25.518	19.057	36.0469	38.7152	8.95154	10.9338	22.3962	37.9135	40.957	13.7515	21.9717	18.5404	1.63753	0.35805	19.5357	13.826	20.5901	21.8501	5.64676	22.5848	15.8226	34.7721	49.231	25.0414	18.3153	14.5517	10.7881	18.8239	28.3566	20.8937	55.8419	47.2382	3.20894	24.5737	44.4416	43.8914	33.8611	12.7602	25.0893	13.9119	8.22309	18.5007	27.2816	22.7504	13.7287	34.7066
16.3421	1106.09		8.98793	21.08	16.5639	33.0039	35.208	8.47293	10.147	25.7918	34.9516	39.6208	12.1543	22.6083	15.6145	1.13639	3.77861	22.3874	18.3981	18.8994	20.3907	8.90939	20.4364	13.8763	35.3901	48.4218	27.411	20.371	16.886	9.15996	20.2577	32.1038	21.4502	54.7046	46.3595	2.58866	23.6818	43.2781	45.7832	34.8167	11.8596	26.3241	16.9484	8.57062	19.9951	27.4279	23.3399	12.7656	31.9414
16.3418	1273.55		8.99591	16.642	14.0708	29.9609	31.7009	7.99438	9.36023	29.1874	31.9896	38.2846	9.80875	21.7481	12.6886	2.13216	7.94766	25.2391	22.9702	17.2087	18.9315	12.172	18.2879	11.93	36.0082	47.6126	29.7807	22.4268	19.2204	7.53185	21.6914	35.851	21.2584	52.0705	45.4808	3.4653	23.5384	42.1146	46.9267	34.2754	10.2106	27.5589	19.9849	8.91822	21.4894	27.5743	23.9295	11.8026	29.1762
16.3415	1441.01		9.0039	12.508	11.9188	26.2981	27.2446	6.73615	11.8303	31.893	28.3718	35.8277	8.7154	19.5236	9.48874	4.94243	12.1059	29.2485	27.4371	15.1476	18.0841	14.5342	14.8199	11.7377	35.4977	45.786	30.4536	22.6055	22.3665	6.16101	23.9447	37.9863	19.5803	48.076	45.0278	5.05718	22.2635	40.9667	46.8393	33.2527	8.3072	28.3923	23.9306	8.99094	20.7219	27.4634	22.9374	11.4261	24.7689
16.3412	1646.03		9.01188	8.37414	9.76672	22.6353	22.7883	5.47799	14.3003	34.5986	24.754	33.3708	7.62205	17.2991	6.28897	7.75276	16.2642	33.2579	31.9039	13.0867	17.2368	16.8964	12.5993	14.0404	36.2346	43.9593	30.3781	21.2875	24.7642	4.79016	26.198	40.1216	17.9022	44.0814	44.5749	6.64912	20.9886	39.8187	46.0035	30.7332	5.65541	29.2256	27.8763	9.06373	19.9544	27.3525	21.9453	11.0497	20.3616
16.3409	1851.06		9.01987	7.96673	7.82518	19.1596	18.8466	5.06175	17.5188	35.7138	21.8067	29.8536	9.33532	13.7648	4.81995	11.3426	20.2471	36.6358	34.8194	11.2361	16.5804	18.4321	11.6262	18.5414	36.0243	42.5303	29.0903	18.8311	26.5733	5.56326	29.0555	41.0719	16.6764	38.1846	43.8726	7.64849	19.4799	37.7976	42.9301	27.1066	4.60573	30.2538	31.4751	7.93585	16.8247	26.8985	20.2164	10.603	15.2254
16.3405	1722.2		9.02785	11.3015	7.75477	15.6839	15.6532	6.14243	21.4857	36.829	18.8594	26.3364	11.0486	10.2305	3.35092	14.9326	24.23	40.0138	37.7349	9.38562	15.5499	19.2195	13.6467	23.791	36.1883	41.1013	27.0541	14.878	28.3824	7.83322	32.6615	42.0222	15.4505	32.2878	43.1702	8.64791	17.9711	35.7766	39.4827	22.7317	5.80135	30.5336	34.6997	6.80802	13.6949	26.4446	18.4876	10.1565	10.0892
16.3402	1593.34		9.03583	16.9603	9.04911	13.6118	13.1118	9.11922	24.0557	36.2479	17.3348	22.3716	13.3442	6.31254	4.83462	18.8243	27.7192	42.6016	38.9755	8.46842	14.4044	19.093	17.0846	28.6728	36.2304	40.7942	24.0896	10.6283	29.6146	10.9298	35.7962	41.7025	17.5624	25.8543	42.3708	8.49303	16.5858	33.1608	34.0344	17.6317	8.99789	31.611	37.8854	5.30373	9.12616	26.1709	17.1931	9.8992	6.00837
16.3399	1500.87		9.04382	22.619	10.3435	11.5397	10.5705	12.0961	26.6256	35.6667	15.8103	18.4069	16.3881	3.89141	7.06682	22.7161	30.6472	44.0668	38.3452	7.92549	13.446	18.9665	20.5226	33.5547	36.4596	40.8614	20.1897	7.12712	29.9112	14.4006	39.1181	41.3828	19.6742	19.4207	41.5714	8.33814	15.2005	30.5452	28.5862	12.5318	12.3815	33.0626	40.1355	4.54787	3.43479	25.8973	17.3331	9.51725	6.23099
16.3396	1408.54		9.0518	28.5974	12.7955	10.4655	9.35444	15.7277	28.1664	33.1209	15.4396	14.7228	18.3407	6.491	8.7221	25.9218	32.0861	45.2357	37.2666	8.90275	13.041	16.9923	23.0913	38.1715	36.7589	40.8349	16.4106	6.70533	29.9349	18.1755	42.1944	40.2678	23.3531	13.299	39.8363	5.87559	13.8932	27.7735	21.9685	7.61901	15.6054	33.6333	40.7757	6.75455	3.14225	25.4132	18.7087	9.44714	10.7025
16.3393	1316.07		9.05978	33.3284	14.624	9.39123	8.13842	19.3595	29.7073	30.5751	15.069	11.0388	20.2932	9.09059	10.3774	29.1275	32.9637	45.282	34.3169	10.2543	12.8233	15.0181	24.9116	41.2915	36.6841	41.5569	12.0077	10.2752	28.5866	21.2019	44.8965	39.1529	27.032	7.17737	38.1014	3.41311	12.773	25.3761	15.1638	4.95151	18.8293	34.9524	41.1041	10.5829	8.58768	24.8043	21.3318	9.00282	14.987
16.339	1223.73		9.06777	37.274	16.849	8.39886	7.86958	22.309	30.0592	26.8326	15.9417	8.54358	20.8541	12.2086	11.4791	31.2067	32.0949	44.459	30.1354	12.5062	13.4904	11.5431	25.2895	43.2147	35.9895	41.2381	7.92062	14.6442	26.0922	23.4448	46.0686	37.7573	29.8787	3.97534	35.7096	0.33466	12.6176	23.9025	9.80229	7.86404	21.0542	35.3047	39.999	14.3196	13.9269	24.3864	24.5795	8.61886	19.1691
16.3387	1064.48		9.07575	40.8453	18.8869	7.4065	7.60079	25.2585	30.4112	23.09	16.8145	6.04845	21.415	15.3267	12.5808	33.2859	31.2261	43.636	25.7668	14.384	15.2801	7.69398	24.732	43.6411	34.3593	40.5451	4.9562	18.639	23.4107	25.6877	46.8665	35.6133	31.8521	5.76285	32.3199	4.24157	13.1482	22.8032	6.8732	12.2735	22.905	36.4055	37.9583	18.4304	19.4532	23.9686	27.8272	8.23496	23.3512
16.3384	905.368		9.08373	43.0835	20.5701	6.53887	8.3611	27.1477	29.7652	18.9109	17.6717	4.45761	19.9645	17.0102	13.1836	33.8058	28.2524	41.6592	20.1196	15.8563	17.5609	5.48201	23.2233	43.1475	31.9846	38.784	5.64816	21.4721	20.0081	26.1531	46.4598	33.3367	32.5782	8.61843	27.8738	9.08401	14.1076	23.7464	9.08176	15.9345	23.2901	36.3213	33.9297	21.7461	23.1123	23.9795	30.7786	7.64057	25.9936
16.338	1213.56		9.09172	43.8249	21.5049	5.67125	9.12141	29.037	29.1193	14.7318	18.5289	2.86683	18.5141	18.6937	13.7864	34.3257	25.2787	39.6824	14.6596	17.7029	20.6526	7.51114	21.777	41.5313	28.6744	36.2745	8.58542	23.5568	16.2313	26.6185	46.2403	31.4343	32.1817	11.8482	23.6149	13.9265	15.4412	25.4381	14.2841	18.8471	23.301	36.237	29.901	25.0619	26.7715	23.9905	33.7301	7.04617	28.636
16.3377	1521.87		9.0997	43.6465	22.0292	6.89835	9.32533	29.7147	27.5888	11.4922	18.9193	1.39878	15.593	19.3092	14.0861	32.8128	21.727	37.5848	9.04016	19.1645	23.6093	12.7737	20.5133	38.8558	24.6064	32.311	11.5287	23.8021	12.2193	25.4594	45.0991	29.3132	30.0122	13.9339	17.9957	18.1906	16.8691	28.5204	19.4067	20.8957	22.2445	34.5702	24.8627	26.7559	28.1268	24.0092	35.3796	6.83373	29.2435
16.3374	1502.96		9.10769	41.9713	21.8051	8.12545	9.52931	30.3924	26.0583	8.2525	19.3097	-0.06921	12.6719	19.9247	14.3858	31.2999	17.9883	35.1129	4.54343	20.2519	26.1918	17.6621	20.3724	35.8061	20.3514	28.3476	14.0978	23.299	10.4526	23.5518	43.5837	27.1921	27.0943	14.5228	11.6281	22.4546	18.297	31.6028	23.7809	21.4475	20.4395	32.9033	19.8244	28.45	29.4821	24.0279	37.0291	6.62134	29.8511
16.3371	1484.18		9.11567	39.1734	20.7391	10.787	8.51709	30.6958	24.2627	7.35168	18.8737	1.45646	10.8112	19.667	14.0307	28.3525	14.6277	32.8359	4.6815	20.9963	28.4624	22.4569	20.7889	32.0313	15.7611	23.5655	15.6379	21.8681	11.2119	21.387	41.4369	25.2502	22.6835	14.9401	5.41641	26.0794	18.9921	34.8566	27.8432	20.8299	17.8316	29.802	15.6281	28.273	28.5922	23.9219	37.1194	7.40687	28.7123
16.3368	1465.27		9.12365	35.2529	19.1117	13.4486	7.50487	30.9993	23.2157	7.94772	19.1862	2.98219	8.95044	19.4093	13.6755	25.4051	10.8929	29.8106	7.06487	20.9923	30.1718	26.8775	22.328	27.8824	10.9838	18.7834	16.8037	19.6888	14.2165	18.4737	38.9158	23.3084	17.8985	14.609	1.45006	28.9558	19.3129	38.1104	31.9056	20.2123	14.8495	25.9522	13.6771	27.3476	27.3281	23.8159	37.2096	8.19239	27.5736
16.3365	1446.49		9.13164	30.5683	16.3091	15.5216	5.17211	31.87	23.3058	9.75217	18.298	4.88987	11.2684	19.1438	13.0211	21.8671	8.92291	26.4148	9.33221	20.8147	31.3266	30.3626	24.1263	24.1894	8.85902	13.7362	17.4764	17.9734	17.1295	15.5995	35.9366	21.9084	13.1894	13.701	8.28716	30.4406	18.5482	40.0856	34.9798	17.4001	11.9239	22.4143	15.707	26.0266	24.9598	23.3941	36.4287	9.54697	24.9204
16.3362	1427.58		9.13962	24.7612	12.9451	17.5946	2.83942	32.7406	23.396	11.5566	17.4098	6.79761	13.5863	18.8783	12.3668	18.3292	6.95292	23.0191	11.5996	20.6372	31.733	32.3508	25.5504	21.245	9.91509	8.31487	16.6522	16.6322	20.4166	13.0994	32.3962	22.0053	10.5385	12.4188	14.9372	31.9253	17.7834	42.0609	38.0539	14.5878	8.6241	18.1279	19.9822	23.9571	22.2174	22.9724	35.6477	10.9016	22.2672
16.3359	1408.8		9.1476	19.141	9.12896	19.1998	2.82218	33.5956	24.9284	13.7665	16.241	8.23752	16.7619	18.7999	11.884	15.4461	6.31608	19.639	11.6841	19.6957	31.808	33.9414	26.5068	18.5733	13.388	3.83684	16.0737	16.2733	22.3901	11.4179	28.4348	23.0611	10.667	11.3081	21.2247	31.8274	16.0519	42.6874	40.1029	11.76	6.75875	14.9174	24.4328	21.3496	18.551	22.2388	34.6017	12.5369	17.6494
16.3355	1389.89		9.15559	12.7726	4.56444	20.0566	5.79867	35.1992	26.8351	15.9763	15.0722	9.67749	19.9375	18.7215	11.4012	12.563	5.67929	16.2589	11.7686	18.7542	31.1347	34.0351	26.7148	15.9017	17.9836	1.6041	14.1854	17.0371	23.8024	10.4849	23.912	25.2396	13.9763	9.44897	27.1381	31.7296	13.572	41.8171	41.4035	8.93223	5.829	13.578	28.5092	19.1164	15.0718	21.5052	33.5558	14.1722	13.7801
16.3352	1371.1		9.16357	7.12992	1.23926	20.2339	10.5718	35.9612	28.907	17.3622	13.9521	10.0431	21.6797	19.3455	11.326	10.7908	6.7473	13.6808	10.4752	17.2487	29.651	33.0722	25.5183	14.4718	22.6895	4.96168	12.2541	17.9249	23.7517	10.3064	19.0644	28.3839	17.332	8.58774	32.2388	31.0046	11.1103	40.4254	41.722	8.46611	7.68509	14.2636	31.7363	17.4007	11.9526	20.9743	32.8513	16.2879	8.90062
16.3349	1542.61		9.17155	3.23367	5.64786	20.1617	15.2202	36.7234	30.9789	18.7481	12.8321	10.4088	23.4219	19.9695	11.2508	9.01854	7.81531	11.1027	9.18189	15.7433	28.1674	32.1093	24.3219	13.0418	27.3955	8.31926	10.3228	18.8128	23.7009	10.1278	14.2169	31.5282	20.8747	8.10072	36.217	30.6539	8.27449	37.9111	41.105	10.2453	9.72829	16.0719	32.9052	16.4333	9.20771	20.4434	32.1468	18.4036	4.02115
16.3346	1714.24		9.17954	5.58988	10.3332	19.8167	19.2879	35.7235	31.7956	19.3855	11.6185	9.33994	23.1838	21.0613	12.6881	7.5581	10.9727	9.89676	7.0466	14.6745	25.0154	29.8679	21.8001	13.2334	31.4855	10.3203	9.94689	19.0536	22.6172	10.2144	10.8662	34.844	23.5833	8.20621	38.5579	30.2407	6.1247	34.5235	39.1236	13.9736	11.8845	17.467	33.7661	16.8849	8.04542	20.162	32.5416	20.4726	3.14889
16.3343	1418.32		9.18752	10.1914	14.8315	19.8459	23.5426	34.7237	32.6124	20.023	10.4049	8.27114	22.9459	22.153	14.1254	6.09772	14.1301	8.69079	4.91131	13.6057	21.8634	27.6264	19.2784	13.4251	35.5756	12.3214	9.57097	19.2944	20.9099	9.05356	11.4447	37.2867	24.7326	9.06014	39.7762	29.8277	5.28467	30.7618	36.9551	17.7019	14.2279	19.2363	33.5045	17.7108	7.07023	19.8806	33.0612	22.791	6.76728
16.334	1122.52		9.19551	13.9295	19.0423	20.6001	26.737	32.3751	32.0024	19.6547	9.5421	6.10302	20.7588	23.1279	17.7241	4.58661	17.0634	8.58408	3.98728	13.8602	18.2992	25.3577	16.0384	15.2013	38.9611	12.8256	11.4763	19.1083	20.1526	7.41326	14.9146	39.1933	24.5225	10.0388	40.0648	30.237	7.01931	27.5224	33.5003	21.0169	15.8151	19.5945	31.4711	19.0862	7.68741	20.2384	33.9462	24.7021	11.1935
16.3337	1306.55		9.20349	16.1708	22.5047	21.3543	29.9315	30.0266	31.3924	19.2865	8.67934	3.93496	18.5717	24.1027	22.0713	4.57242	20.745	8.47737	3.06332	14.1148	14.7349	23.0889	12.7984	16.9776	42.3466	13.3297	14.1302	20.4192	19.7695	5.02453	20.6299	40.3516	24.1253	11.3917	39.2308	31.0206	8.94106	24.283	30.0454	24.3319	17.4023	19.9527	29.4377	20.4616	8.30458	20.5963	34.8312	26.6132	14.8713
16.3334	1490.7		9.21147	18.0222	25.4875	22.9739	31.0639	26.1811	28.5878	17.5227	7.43068	1.70447	15.7727	24.3525	27.3969	6.99056	23.7095	7.99645	3.89738	15.7648	12.5857	21.9428	10.3575	20.5391	45.0655	12.7113	17.396	23.0787	20.8795	2.58903	25.698	40.3248	21.7751	12.7056	36.5881	31.2195	10.9798	22.174	25.3471	25.5265	17.8472	19.1493	26.3207	21.5173	8.69956	21.3284	35.2562	28.228	17.7227
16.333	1474.4		9.21946	18.3768	27.722	24.5935	32.1963	22.3358	25.9703	16.1332	6.49386	2.71724	13.2855	24.9765	32.9096	9.40877	26.6739	7.51552	4.35723	16.6665	12.6818	20.0483	7.54245	24.1006	47.7845	12.0928	21.5974	27.6094	22.5508	2.39882	29.8307	39.1754	18.8637	14.0195	33.9454	31.4184	13.7669	21.562	21.3972	26.721	18.2923	18.3458	23.2037	22.5732	9.09455	22.0605	35.6812	29.8428	19.8257
16.3327	1458.23		9.22744	18.1444	28.566	26.0147	31.6026	18.7293	22.5047	13.8062	5.3326	6.02737	11.5597	24.8257	38.9093	13.0767	27.8777	7.25289	4.15143	18.0144	15.5601	19.3427	6.76405	28.239	49.0045	10.3946	25.5544	33.7289	25.4535	5.88936	32.4267	36.6982	15.2581	15.2729	30.0119	31.2791	15.3012	22.2752	17.6427	25.983	18.996	18.4955	19.6577	22.8157	8.80658	22.7389	35.3439	30.9845	20.9183
16.3324	1200.9		9.23542	17.9121	29.4099	27.436	31.009	15.1229	19.039	11.4791	3.79719	8.58914	12.0791	23.9265	44.5349	16.7448	29.0814	6.99026	3.75857	18.9882	19.374	17.8887	6.92125	32.0033	50.0375	8.6964	29.5114	39.8485	28.3563	9.3799	35.0227	34.221	11.6525	16.5264	26.0784	31.1398	16.8356	22.9885	13.8882	25.245	19.6997	18.6451	16.1116	23.0582	8.51867	23.4174	35.0066	32.1262	21.2625
16.3321	943.713		9.24341	17.5238	29.0376	28.5766	29.2616	13.4811	16.7778	9.09753	2.6126	11.72	13.9277	22.8714	49.6926	20.631	28.835	8.09975	2.69915	19.2525	23.0825	16.7465	7.96332	35.4167	50.1779	7.5595	33.0436	45.5549	30.8108	12.3247	34.4574	31.6425	8.68227	17.6551	22.0513	31.4371	17.8242	23.6705	12.1451	23.0726	21.0583	20.0422	12.9709	22.3652	7.38878	23.8464	33.8117	32.3012	20.2502
16.3318	1020.27		9.25139	17.1356	27.917	28.2204	26.7657	11.8393	14.5166	6.71593	1.2409	14.4766	16.8991	21.4421	54.6633	24.5173	28.5887	9.20924	1.63973	19.5168	26.7912	15.6043	9.00538	38.8301	50.3183	6.4226	36.5757	51.2613	33.2654	15.2695	33.8921	29.064	5.71212	18.7839	18.0243	31.7344	18.8129	24.3526	10.402	20.9001	22.417	21.4392	9.83031	21.6723	6.25888	24.2754	32.6169	32.4762	19.2379
16.3315	1096.96		9.25937	17.9148	26.2749	27.1508	23.84	11.5482	14.49	4.45907	0.07087	17.3872	20.5574	19.05	58.0142	28.1229	27.4555	11.3205	2.98243	18.5942	28.6082	15.1715	10.596	40.9474	48.6431	7.44134	39.3331	55.7573	35.1498	17.7855	30.2483	27.2436	5.26299	19.706	14.9591	32.1662	19.4984	24.2941	10.5884	18.3378	24.3252	22.8284	7.27531	20.1626	4.76549	24.2951	30.5274	31.2712	17.6077
16.3312	1031.62		9.26736	18.694	24.6329	26.0812	20.9144	11.2571	14.8376	2.95064	1.89462	19.5494	23.8416	16.6578	61.3652	31.7286	26.3223	13.4318	4.32519	17.6715	30.4253	14.7388	12.1868	43.0647	46.9679	8.46008	41.342	58.7565	35.5374	18.8047	26.6045	26.9201	5.56228	20.6282	11.8939	32.598	20.184	24.2355	10.7749	15.7755	26.2335	24.2177	4.72036	18.653	3.27211	24.3148	28.4379	30.0662	15.9776
16.3309	966.406		9.27534	19.6603	21.9461	23.733	18.285	11.3402	15.9415	3.07939	2.97384	20.9554	26.4864	13.5563	61.8979	34.3987	25.1891	14.9818	7.08686	15.6574	30.0438	15.491	13.4656	43.3732	44.2948	10.2896	42.1972	60.134	35.9639	19.2781	20.6998	27.7348	7.05439	20.8019	10.2321	33.0921	20.2771	23.4285	11.8968	13.837	28.1418	24.4843	3.44399	16.8315	2.63629	23.8667	26.364	27.6139	15.3453
16.3305	1101.39		9.28333	20.6267	19.2594	21.3849	15.6557	11.4233	17.0453	3.20815	4.05306	22.3613	29.1313	10.4547	62.4306	37.0688	24.056	16.5318	9.84852	13.6433	29.6624	16.2433	14.7445	43.6819	41.6217	12.1191	42.3039	60.0148	35.6421	19.7516	14.7952	28.5495	8.54656	20.9756	8.5702	33.5863	20.3702	22.6215	13.0189	11.8984	30.05	24.7509	2.16761	15.0101	2.00048	23.4187	24.2902	25.1616	15.9605
16.3302	1236.51		9.29131	21.1537	16.0064	18.8424	13.585	10.3235	17.5555	4.33049	5.26542	23.1648	30.8668	8.63159	60.7736	38.5715	23.6043	17.6182	12.6582	11.1908	28.6837	18.7341	15.8011	41.8074	38.5936	13.426	41.5202	58.1384	34.9885	19.3229	8.70042	30.3852	9.38605	20.8189	8.72088	33.5455	19.7635	21.948	14.5511	11.3953	30.3649	22.89	3.02044	13.5871	3.10406	22.0594	22.4909	21.6752	17.6474
16.3299	1083.26		9.29929	21.6807	12.7534	16.3	11.5144	9.22361	18.0657	5.45283	6.47778	23.9683	32.6023	6.80857	59.1166	40.0743	23.1526	18.7047	15.4678	8.73836	27.705	21.225	16.8577	39.9329	35.5656	14.7329	39.9881	54.7652	33.2124	18.1459	4.85101	31.4725	9.85138	20.6623	8.87163	33.5046	19.1568	21.2745	16.0833	10.8921	30.6798	21.0292	3.87332	12.1641	4.2077	20.7	20.6918	18.1888	19.3344
16.3296	930.018		9.30728	21.0851	8.88064	14.5138	9.55294	7.77292	17.7768	5.82675	7.61218	24.3664	33.5426	8.29106	55.074	39.4877	23.652	19.7912	17.7474	6.72251	28.036	25.3998	18.2729	36.5927	33.5199	14.9795	37.0838	49.7081	31.0152	17.8108	8.37675	32.2479	9.84889	20.3809	10.4412	31.9357	16.9753	20.9752	18.208	10.7008	29.2483	17.8586	5.2251	12.5498	5.23332	18.8729	21.2782	15.2014	21.1149
16.3293	1110.65		9.31526	20.4895	5.75628	14.2245	8.33991	6.32229	17.4879	6.20066	8.74664	24.7644	34.4829	9.77361	51.0314	38.9012	24.1514	20.8776	20.0269	4.70666	28.3671	29.5746	19.6882	33.2526	31.4742	15.2262	34.1796	44.6509	28.4438	16.7273	14.1478	32.2749	9.47224	20.0995	12.0109	30.3668	14.7938	20.6759	20.3328	10.5095	27.8168	14.688	6.57694	12.9356	6.25901	17.0458	21.8647	12.2139	22.8955
16.329	1291.29		9.32324	18.8394	1.38355	15.1123	7.10349	5.45631	16.9456	5.48311	9.66665	24.3283	34.9047	12.5503	46.0055	36.5507	25.2871	22.007	21.293	3.61459	30.2651	33.9638	21.6111	28.2187	30.0239	14.8647	30.0689	38.2879	25.6989	16.6027	18.9648	31.6802	9.16471	20.5782	13.9595	27.798	12.0227	21.0081	22.6173	9.2579	24.2531	10.995	7.73479	14.9526	7.13163	14.7782	24.1809	11.8167	22.5798
16.3287	1158.91		9.33123	16.6904	2.56168	17.6218	5.36811	4.96454	16.5904	4.76556	10.5867	23.8922	35.3266	15.327	40.9796	34.2002	26.4229	23.1363	22.559	2.52258	32.1632	38.353	23.5341	23.1849	28.5736	14.5032	25.9583	31.9249	22.9541	16.4781	23.0333	29.5886	8.10882	21.0569	15.9083	25.2292	9.25169	21.3403	24.9018	8.00632	20.6894	7.3021	8.8927	16.9697	8.00431	12.5107	27.2456	12.9164	23.0126
16.3284	1026.53		9.33921	14.5414	6.66727	21.1214	4.14728	5.82151	16.7693	3.76734	11.2884	23.3002	34.9844	17.7294	36.2343	30.2905	28.0577	24.328	22.6245	3.45757	33.8078	42.2042	26.3147	17.8469	27.6807	14.438	21.9177	25.9049	20.295	16.6809	25.2308	26.5458	7.60646	22.596	17.3268	22.0368	6.59753	22.0311	26.9876	5.37481	16.1589	5.86225	8.97858	19.0803	8.97048	10.8356	30.0958	14.4917	21.2391
16.328	1228.03		9.34719	12.3924	10.7729	24.621	2.92646	6.67853	16.9482	2.76913	11.9902	22.7081	34.6423	20.1319	31.4891	26.3809	29.6925	25.5198	22.6899	4.39256	35.4526	46.0555	29.0952	12.5091	26.7879	14.3727	17.8773	19.885	17.636	16.8838	27.4283	23.5031	7.10409	24.135	18.5583	18.4701	5.06607	22.3477	29.0733	3.11752	11.7532	7.29139	10.499	21.1909	10.8723	11.0316	32.5719	16.4411	19.6527
16.3277	1429.53		9.35518	11.0658	15.0179	28.4499	2.75415	7.99353	18.0041	2.56808	12.0987	21.6293	33.1714	21.7615	27.78	21.8236	31.1008	25.9085	20.8005	5.7134	35.7739	48.8699	31.8542	8.47701	26.3803	15.0949	14.9077	16.2174	15.3598	16.997	26.6115	19.2617	7.54598	25.7675	18.7903	15.8048	6.41475	22.409	30.3565	0.63317	8.59243	10.5643	10.7284	22.3685	12.3079	13.2244	35.0442	17.5092	17.2932
16.3274	1408.8		9.36316	9.73931	19.2628	32.2789	2.5819	9.30852	19.8085	3.86388	12.9556	20.5505	31.7005	23.3912	24.0709	17.2663	32.5092	26.2972	18.911	7.0343	35.5338	50.5616	34.3639	8.06235	25.162	16.5655	13.0608	14.0468	13.8322	17.1102	25.7948	15.0203	7.98792	27.4001	18.8353	12.7654	9.26034	22.8445	30.9537	2.38992	7.55225	13.8372	10.9578	23.546	13.9307	15.7914	35.4584	17.0803	15.4951
16.3271	1388.06		9.37115	9.81612	23.804	35.796	4.21836	10.0622	22.829	6.15759	12.8458	18.7856	29.2316	23.7111	21.9522	12.709	32.8885	25.6256	16.2575	9.38428	34.0191	51.9181	37.2633	11.3197	24.0722	18.7378	12.9057	14.0591	12.2109	16.3502	22.2962	11.7768	9.20942	28.5961	17.4146	11.7217	12.0825	22.2353	30.1242	4.95747	10.2464	17.4064	10.7116	22.9772	16.0368	19.5746	34.8669	15.9186	14.7572
16.3268	1367.32		9.37913	9.89292	28.3452	39.3132	5.85482	10.8159	25.8496	8.45131	12.736	17.0208	26.7628	24.0311	19.8336	8.15182	33.2678	24.954	13.6041	11.7343	31.756	51.7778	39.4143	14.5771	22.9825	20.91	13.4991	15.5683	11.3381	15.5903	19.5461	10.0302	11.1794	29.792	15.994	10.6781	14.9047	21.6261	29.1076	7.15081	14.0632	20.6014	10.2784	22.4084	18.143	23.3578	33.9012	14.0085	16.2646
16.3265	1346.59		9.38711	9.40445	33.0014	42.6276	9.01348	11.324	29.2735	10.3006	12.4859	14.6712	22.9686	23.2829	19.6552	5.05048	32.4514	23.4288	10.6748	14.3863	28.264	50.3744	40.9104	17.9747	21.4211	22.8718	14.3243	16.7538	10.9273	14.5808	16.4081	11.8737	12.8823	30.8555	13.4301	10.4745	16.4999	20.0307	26.4206	8.86079	17.3985	23.005	9.62292	20.1907	19.7931	26.3809	31.0254	9.59971	19.0311
16.3262	1459.4		9.3951	8.91603	37.6576	45.9421	12.1721	11.8321	32.6976	12.15	12.2358	12.3216	19.1745	22.5347	19.4768	1.94914	31.635	21.9036	7.74557	17.0384	24.772	48.9711	42.4066	21.3724	19.8598	24.8336	15.1496	17.9395	10.5164	13.5714	14.0185	15.214	15.3337	31.9189	10.8663	10.2709	18.0952	18.4352	23.7336	10.5708	20.734	25.4087	8.9675	17.973	21.4432	29.4039	27.9626	4.81672	22.9203
16.3258	1572.22		9.40308	8.0534	42.1266	49.2565	15.8609	11.9036	35.8409	13.3756	11.6348	9.89408	15.2868	20.8042	19.4621	1.65441	29.2593	20.4407	5.67387	19.8464	20.7966	45.6967	42.4058	23.1484	19.2651	25.8598	15.1173	18.3455	10.5499	13.7313	15.106	20.2228	18.327	33.8945	8.26353	8.89002	17.8232	16.7775	19.1795	11.1035	22.5802	26.5727	8.7369	14.8509	22.8437	30.8366	23.2703	1.85802	26.7626
16.3255	1484.7		9.41106	7.19077	46.5958	52.5709	19.5497	11.9752	38.9843	14.6012	11.0339	7.46656	11.3991	19.0738	20.1958	2.8566	27.6321	18.9778	3.60222	22.6544	16.8213	42.4223	42.4051	24.9246	18.6705	26.886	15.085	18.7515	10.2092	13.1429	18.4388	24.4831	20.946	35.8701	5.66077	7.50919	17.5514	15.1197	14.6254	11.6363	24.4266	27.7368	8.50637	11.7289	23.8701	31.5208	19.9501	8.37943	30.2308
16.3252	1397.19		9.41905	7.12572	50.4151	55.285	23.1651	12.9993	40.9565	14.5279	10.4137	5.55108	10.1336	17.4602	20.998	4.26581	25.0993	18.4904	3.74402	24.9223	12.7876	38.1992	40.804	24.4488	18.7975	27.616	14.2705	18.8872	9.9154	13.9163	22.9174	28.0517	24.4036	39.2169	4.8839	5.78959	16.3702	14.6642	10.0024	10.9539	25.0029	28.5739	9.29506	8.16571	24.3009	30.6441	17.8322	15.6855	33.1577
16.3249	1432.79		9.42703	7.06073	54.2344	57.9992	26.7806	14.0234	42.9287	14.4545	10.1677	4.38409	11.8618	15.0983	21.426	5.67502	22.5665	18.003	3.88581	27.1901	8.75389	33.9761	39.203	23.9729	18.9246	28.346	13.4559	19.0231	9.62158	14.6897	27.3961	31.6204	27.6742	42.1894	5.22973	3.69578	15.0021	14.2088	5.37956	10.2716	25.5793	29.411	10.0838	4.60257	24.3575	29.019	18.1467	22.6173	34.5877
16.3246	1468.4		9.43502	8.86682	56.2918	59.8089	29.8503	16.8562	42.8895	13.5391	10.7091	5.88339	16.4121	14.5918	21.9125	7.34151	20.6067	18.2173	5.8558	29.2319	6.81345	29.5502	36.6587	21.8132	19.5818	28.8265	11.7566	18.6365	8.40782	16.9522	31.4421	33.9572	31.3268	45.1619	6.67476	3.80048	13.2986	15.2502	5.86311	9.69838	25.3876	29.601	11.6326	3.01964	24.4997	25.897	20.3596	28.5434	35.6396
16.3243	1504		9.443	10.6729	58.3492	61.6187	32.9201	19.689	42.8503	12.6237	11.2505	7.38269	21.1496	14.4596	21.2763	9.38227	18.8341	18.4316	7.45163	30.5253	7.11829	24.376	33.7401	19.6535	20.2391	29.307	10.0573	18.25	7.19406	19.2147	34.7397	34.7972	34.4181	48.5086	8.43169	7.14837	12.2813	17.4142	9.52754	8.37675	25.009	30.1653	13.4933	4.67992	24.0184	21.2782	23.3209	34.4695	35.3818
16.324	1539.61		9.45098	12.705	58.1028	62.5865	34.68	23.2391	40.597	12.0514	12.362	9.67908	25.6016	16.0775	20.8194	12.1519	18.106	18.6965	10.4536	31.2748	11.6379	20.5661	30.2096	16.0904	20.869	30.6373	9.02639	17.6646	6.54746	22.8103	36.7207	35.6625	37.6682	51.1498	9.33099	11.1083	12.8309	19.6055	13.7581	7.53654	24.602	30.6905	15.2224	7.42581	23.7777	15.7433	26.1262	38.9416	33.6504
16.3237	1379.06		9.45897	14.7372	57.108	62.0574	35.6916	26.7891	38.3437	11.479	13.4736	11.9755	30.2407	18.0697	19.0528	14.9216	18.5007	18.2131	14.3912	31.6502	15.9704	16.7562	26.679	12.5273	21.499	31.9675	7.80849	16.7051	7.02351	26.0318	37.7662	35.031	40.1699	53.791	10.0432	14.6939	14.5032	21.4226	17.8016	6.69632	24.1951	31.2158	16.9516	10.1717	23.537	10.2084	28.1832	41.9169	31.1707
16.3234	1218.51		9.46695	16.0209	54.1018	61.2477	35.6117	29.9338	34.578	11.7798	14.32	13.3676	32.9307	20.5609	16.7677	18.1512	20.0531	16.7784	19.0733	31.1602	20.0808	14.4899	22.9808	9.08115	21.8249	33.2588	8.30957	15.231	9.07439	29.7989	36.3715	33.4639	41.9193	54.6157	10.085	17.9444	16.6628	23.1774	20.7146	6.77605	23.6361	31.515	18.8639	13.1982	23.729	6.06897	29.324	43.0367	27.6072
16.323	1057.96		9.47493	17.3047	50.3473	58.9411	34.7833	33.0785	30.8123	12.0807	15.1665	14.7597	35.6208	23.052	14.4827	21.3809	21.6055	15.3438	23.7554	30.6702	25.1267	14.0947	18.9084	6.00928	22.1508	34.1759	9.74626	13.0085	12.0609	33.1919	34.7897	31.8969	43.6686	55.4404	10.1267	21.1948	18.8224	24.9321	23.6277	6.85578	23.0771	31.8142	20.4021	15.4764	23.7963	8.41598	28.0949	42.9091	23.4202
16.3227	897.413		9.48292	17.0009	44.4141	55.8607	32.7412	35.0683	26.6679	12.7791	15.4731	15.6723	36.1806	24.7557	11.2639	23.8425	23.6081	12.3968	28.8181	29.46	28.8156	15.1983	15.7827	6.20102	22.1516	34.7344	12.1267	9.53954	16.0038	36.3763	30.7135	29.0425	43.7393	54.6942	9.35742	22.8973	20.9695	26.0271	25.296	8.59852	22.6645	32.24	21.5718	16.8911	22.8988	14.8111	25.8912	40.963	18.9329
16.3224	962.232		9.4909	16.6971	37.7325	51.2835	29.9506	37.0582	22.5236	13.4775	15.7796	16.5849	36.7403	26.4595	8.0453	26.3042	25.6107	9.4497	33.8807	28.2498	32.6915	16.6762	12.47	8.63805	21.7783	35.2928	15.8169	5.6964	19.7596	39.5607	26.6374	26.188	43.8101	53.9479	8.58816	24.5997	23.1167	27.1221	26.9644	10.3413	22.252	32.6659	22.7416	18.3058	22.1884	21.5805	21.6294	37.5201	15.007
16.3221	1027.05		9.49888	16.1283	29.5852	45.1626	26.248	37.2705	19.4863	13.677	15.7743	16.3749	35.5654	27.3134	4.12889	28.4073	27.0052	6.83007	38.1832	25.878	34.5249	18.2241	10.0148	11.535	22.3366	34.8846	19.5734	0.83197	23.0671	41.56	21.2554	23.2167	42.996	51.7984	7.61614	24.8052	24.3594	27.4063	27.4477	13.5185	21.3717	33.2165	23.0615	19.393	20.0006	28.0926	16.1903	33.0403	12.6129
16.3218	1091.87
16.3215	1156.69
16.3212	1334.2
16.3209	1511.7
16.3205	1488.88
16.3202	1466.05
16.3199	1479.49
16.3196	1492.92
16.3193	1506.35
16.319	1519.79
16.3187	1357.93
16.3183	1196.08
16.318	1234.55
16.3177	1273.03
16.3174	1220.73
16.3171	1168.43
16.3168	1116.13
16.3165	1063.83
16.3162	1107.52
16.3159	1151.21
16.3155	1194.9
16.3152	1238.6
16.3149	1162.69
16.3146	1086.79
16.3143	1010.88
16.314	934.974
16.3137	1042.7
16.3133	1150.43
16.313	1258.16
16.3127	1365.89
16.3124	1364.58
16.3121	1363.28
16.3118	1361.98
16.3115	1360.67
16.3112	1384.41
16.3108	1408.14
16.3105	1431.88
16.3102	1455.62
16.3099	1405.28
16.3096	1354.93
16.3093	1304.59
16.309	1254.25
16.3087	1354.15
16.3084	1454.05
16.308	1220.08
16.3077	986.1
16.3074	1022.36
16.3071	1058.61
16.3068	1295.2
16.3065	1531.78
16.3062	1484.57
16.3058	1437.36
16.3055	1390.15
16.3052	1342.93
16.3049	1358.45
16.3046	1373.97
16.3043	1389.49
16.304	1405.01
16.3037	1445.58
16.3033	1486.14
16.303	1526.7
16.3027	1567.26
16.3024	1589.04
16.3021	1610.82
16.3018	1632.6
16.3015	1654.38
16.3012	1363.15
16.3009	1071.92
16.3005	1248.12
16.3002	1424.32
16.2999	1340.59
16.2996	1256.86
16.2993	1173.12
16.299	1089.39
16.2987	1047.4
16.2983	1005.4
16.298	963.406
16.2977	921.41
16.2974	1173.12
16.2971	1424.84
16.2968	1476.22
16.2965	1527.61
16.2962	1395.36
16.2959	1263.12
16.2955	1331.2
16.2952	1399.28
16.2949	1360.41
16.2946	1321.54
16.2943	1282.68
16.294	1243.81
16.2937	1267.55
16.2934	1291.29
16.293	1315.02
16.2927	1338.76
16.2924	1349.98
16.2921	1361.19
16.2918	1372.41
16.2915	1383.63
16.2912	1478.31
16.2908	1573
16.2905	1667.68
16.2902	1762.37
16.2899	1621.51
16.2896	1480.66
16.2893	1339.8
16.289	1198.95
16.2887	1053.92
16.2883	908.89
16.288	1097.74
16.2877	1286.59
16.2874	1330.41
16.2871	1374.23
16.2868	1418.06
16.2865	1461.88
16.2862	1526.57
16.2858	1591.26
16.2855	1655.95
16.2852	1720.64
16.2849	1591.26
16.2846	1461.88
16.2843	1332.5
16.284	1203.12
16.2837	1057.05
16.2833	910.977
16.283	1098.78
16.2827	1286.59
16.2824	1360.15
16.2821	1433.71
16.2818	1306.94
16.2815	1180.17
16.2812	1211.99
16.2808	1243.81
16.2805	1275.64
16.2802	1307.46
16.2799	1222.95
16.2796	1138.43
16.2793	1053.92
16.279	969.406
16.2786	1114.43
16.2783	1259.46
16.278	1204.16
16.2777	1148.87
16.2774	1238.6
16.2771	1328.33
16.2768	1418.06
16.2765	1507.79
16.2762	1468.14
16.2758	1428.49
16.2755	1388.84
16.2752	1349.19
16.2749	1336.15
16.2746	1323.11
16.2743	1310.07
16.274	1297.03
16.2736	1309.02
16.2733	1321.02
16.273	1333.02
16.2727	1345.02
16.2724	1379.45
16.2721	1413.88
16.2718	1448.31
16.2715	1482.75
16.2711	1333.54
16.2708	1184.34
16.2705	1035.14
16.2702	885.936
16.2699	921.802
16.2696	957.668
16.2693	993.534
16.269	1029.4
16.2687	1127.87
16.2683	1226.34
16.268	1324.8
16.2677	1423.27
16.2674	1229.6
16.2671	1035.92
16.2668	1042.57
16.2665	1049.22
16.2661	1060.05
16.2658	1070.87
16.2655	1081.7
16.2652	1092.52
16.2649	1034.49
16.2646	976.448
16.2643	918.411
16.264	860.373
16.2636	1006.84
16.2633	1153.3
16.263	1299.76
16.2627	1446.23
16.2624	1529.57
16.2621	1612.91
16.2618	1495.92
16.2615	1378.93
16.2612	1420.53
16.2608	1462.14
16.2605	1503.74
16.2602	1545.35
16.2599	1413.62
16.2596	1281.9
16.2593	1484.05
16.259	1686.2
16.2586	1571.17
16.2583	1456.14
16.258	1341.11
16.2577	1226.08
16.2574	971.753
16.2571	717.431
16.2568	796.988
16.2565	876.545
16.2562	797.51
16.2558	718.474
16.2555	973.318
16.2552	1228.16
16.2549	1283.2
16.2546	1338.24
16.2543	1393.28
16.254	1448.31
16.2537	1574.3
16.2533	1700.29
16.253	1625.95
16.2527	1551.61
16.2524	1596.21
16.2521	1640.82
16.2518	1485.09
16.2515	1329.37
16.2511	1424.06
16.2508	1518.74
16.2505	1613.43
16.2502	1708.11
16.2499	1786.76
16.2496	1865.4
16.2493	1944.05
16.249	2022.69
16.2487	1817.54
16.2483	1612.39
16.248	1407.23
16.2477	1202.08
16.2474	1130.48
16.2471	1058.87
16.2468	987.273
16.2465	915.672
16.2462	1061.09
16.2458	1206.51
16.2455	1351.93
16.2452	1497.35
16.2449	1244.2
16.2446	991.056
16.2443	737.907
16.244	484.758
16.2436	490.366
16.2433	495.974
16.243	701.91
16.2427	907.846
16.2424	1165.95
16.2421	1424.06
16.2418	1481.83
16.2415	1539.61
16.2411	1493.05
16.2408	1446.49
16.2405	1399.93
16.2402	1353.37
16.2399	1252.03
16.2396	1150.69
16.2393	1383.23
16.239	1615.78
16.2386	1731.46
16.2383	1847.14
16.238	1628.95
16.2377	1410.75
16.2374	1326.11
16.2371	1241.47
16.2368	1156.82
16.2365	1072.18
16.2361	1392.36
16.2358	1712.55
16.2355	1698.85
16.2352	1685.16
16.2349	1461.23
16.2346	1237.29
16.2343	1347.24
16.234	1457.18
16.2336	1329.24
16.2333	1201.3
16.233	1273.68
16.2327	1346.06
16.2324	1303.68
16.2321	1261.29
16.2318	1218.9
16.2315	1176.52
16.2311	1217.6
16.2308	1258.68
16.2305	1299.76
16.2302	1340.85
16.2299	1333.93
16.2296	1327.02
16.2293	1119.78
16.229	912.542
16.2286	868.068
16.2283	823.594
16.228	779.12
16.2277	734.646
16.2274	838.853
16.2271	943.06
16.2268	1047.27
16.2264	1151.47
16.2261	1021.97
16.2258	892.457
16.2255	1096.83
16.2252	1301.2
16.2249	1364.71
16.2246	1428.23
16.2243	1157.86
16.2239	887.501
16.2236	896.761
16.2233	906.021
16.223	1115.61
16.2227	1325.2
16.2224	1365.24
16.2221	1405.28
16.2218	1445.31
16.2215	1485.35
16.2211	1421.06
16.2208	1356.76
16.2205	1292.46
16.2202	1228.16
16.2199	1127.87
16.2196	1027.57
16.2193	927.279
16.2189	826.985
16.2186	977.1
16.2183	1127.22
16.218	1277.33
16.2177	1427.45
16.2174	1370.97
16.2171	1314.5
16.2168	1258.03
16.2164	1201.56
16.2161	1195.17
16.2158	1188.78
16.2155	1182.38
16.2152	1175.99
16.2149	1099.44
16.2146	1022.88
16.2143	946.321
16.214	869.763
16.2136	797.379
16.2133	724.995
16.213	852.939
16.2127	980.883
16.2124	1119.26
16.2121	1257.64
16.2118	1396.02
16.2114	1534.39
16.2111	1535.04
16.2108	1535.7
16.2105	1536.35
16.2102	1537
16.2099	1489.01
16.2096	1441.01
16.2093	1393.02
16.209	1345.02
16.2086	1255.29
16.2083	1165.56
16.208	1276.16
16.2077	1386.76
16.2074	1455.1
16.2071	1523.44
16.2068	1391.45
16.2065	1259.46
16.2061	1227.64
16.2058	1195.82
16.2055	1163.99
16.2052	1132.17
16.2049	1098.52
16.2046	1064.87
16.2043	1031.23
16.2039	997.577
16.2036	1076.61
16.2033	1155.65
16.203	1034.36
16.2027	913.063
16.2024	1026.01
16.2021	1138.95
16.2018	1251.9
16.2015	1364.84
16.2011	1160.6
16.2008	956.363
16.2005	752.123
16.2002	547.882
16.1999	530.797
16.1996	513.712
16.1993	696.954
16.1989	880.197
16.1986	1201.17
16.1983	1522.13
16.198	1642.77
16.1977	1763.41
16.1974	1477.14
16.1971	1190.86
16.1968	1238.47
16.1964	1286.07
16.1961	1438.01
16.1958	1589.95
16.1955	1408.01
16.1952	1226.08
16.1949	1126.04
16.1946	1026.01
16.1943	925.975
16.194	825.942
16.1936	1089
16.1933	1352.06
16.193	1615.12
16.1927	1878.18
16.1924	1817.8
16.1921	1757.41
16.1918	1697.03
16.1914	1636.64
16.1911	1680.6
16.1908	1724.55
16.1905	1434.62
16.1902	1144.69
16.1899	1235.6
16.1896	1326.5
16.1893	1417.4
16.1889	1508.31
16.1886	1507.4
16.1883	1506.48
16.188	1305.24
16.1877	1104
16.1874	1107.26
16.1871	1110.52
16.1868	1113.78
16.1864	1117.04
16.1861	1212.12
16.1858	1307.2
16.1855	1068.4
16.1852	829.593
16.1849	853.2
16.1846	876.806
16.1843	900.412
16.1839	924.019
16.1836	897.543
16.1833	871.068
16.183	1044.92
16.1827	1218.77
16.1824	1288.29
16.1821	1357.8
16.1818	1427.32
16.1814	1496.83
16.1811	1641.47
16.1808	1786.11
16.1805	1730.42
16.1802	1674.73
16.1799	1528.92
16.1796	1383.1
16.1792	1237.29
16.1789	1091.48
16.1786	1283.72
16.1783	1475.96
16.178	1718.29
16.1777	1559.96
16.1774	1280.07
16.1771	1400.84
16.1767	1696.9
16.1764	1592.3
16.1761	1504.4
16.1758	1416.49
16.1755	1503.87
16.1752	1591.26
16.1749	1780.89
16.1746	1970.52
16.1743	1826.28
16.1739	1682.03
16.1736	1533.61
16.1733	1385.19
16.173	1011.4
16.1727	1038.27
16.1724	1190.86
16.1721	1343.46
16.1717	1320.76
16.1714	1298.07
16.1711	1630.12
16.1708	1962.18
16.1705	2335.97
16.1702	2041.99
16.1699	1821.32
16.1696	1600.65
16.1693	1538.57
16.1689	1476.49
16.1686	1510.4
16.1683	1544.3
16.168	1377.89
16.1677	1211.47
16.1674	1099.31
16.1671	987.143
16.1668	874.98
16.1664	762.818
16.1661	821.768
16.1658	880.719
16.1655	939.669
16.1652	998.62
16.1649	981.404
16.1646	964.189
16.1642	946.973
16.1639	929.757
16.1636	904.195
16.1633	878.632
16.163	1053.4
16.1627	1228.16
16.1624	1111.3
16.1621	994.447
16.1618	1186.43
16.1614	1378.41
16.1611	1607.95
16.1608	1436.84
16.1605	1065.4
16.1602	1094.61
16.1599	1121.35
16.1596	1148.08
16.1593	1199.86
16.1589	1251.64
16.1586	1428.62
16.1583	1605.6
16.158	1582.26
16.1577	1558.91
16.1574	1499.57
16.1571	1440.23
16.1567	1380.89
16.1564	1321.54
16.1561	1333.15
16.1558	1344.76
16.1555	1356.37
16.1552	1367.97
16.1549	1428.1
16.1546	1488.22
16.1543	1548.35
16.1539	1608.47
16.1536	1351.41
16.1533	1094.35
16.153	1171.17
16.1527	1247.99
16.1524	1316.46
16.1521	1384.93
16.1517	1253.07
16.1514	1121.22
16.1511	1239.77
16.1508	1358.32
16.1505	1476.88
16.1502	1595.43
16.1499	1478.18
16.1496	1360.93
16.1492	1243.68
16.1489	1126.43
16.1486	1126.04
16.1483	1125.65
16.148	1125.26
16.1477	1124.87
16.1474	1239.25
16.1471	1353.63
16.1468	1468.01
16.1464	1582.39
16.1461	1446.36
16.1458	1310.33
16.1455	1374.63
16.1452	1438.92
16.1449	1433.45
16.1446	1427.97
16.1442	1622.82
16.1439	1817.67
16.1436	1607.69
16.1433	1397.71
16.143	1187.73
16.1427	977.753
16.1424	949.321
16.1421	920.889
16.1417	1092.78
16.1414	1264.68
16.1411	1131.91
16.1408	999.142
16.1405	641.004
16.1402	683.521
16.1399	734.385
16.1396	785.25
16.1392	861.156
16.1389	937.061
16.1386	1075.57
16.1383	1214.08
16.138	1152.26
16.1377	1090.44
16.1374	1042.7
16.1371	994.968
16.1367	947.234
16.1364	899.5
16.1361	968.623
16.1358	1037.75
16.1355	1106.87
16.1352	1175.99
16.1349	1023.27
16.1346	870.546
16.1342	918.15
16.1339	965.754
16.1336	762.948
16.1333	560.142
16.133	557.664
16.1327	555.186
16.1324	592.878
16.1321	630.57
16.1317	668.262
16.1314	705.954
16.1311	580.879
16.1308	455.805
16.1305	531.058
16.1302	606.311
16.1299	672.826
16.1296	739.342
16.1292	605.529
16.1289	471.716
16.1286	579.966
16.1283	688.216
16.128	796.466
16.1277	904.716
16.1274	1092.26
16.1271	1279.81
16.1267	1467.36
16.1264	1654.9
16.1261	1612.91
16.1258	1570.91
16.1255	1528.92
16.1252	1486.92
16.1249	1333.8
16.1245	1180.69
16.1242	1336.41
16.1239	1492.14
16.1236	1798.11
16.1233	1703.42
16.123	1366.67
16.1227	1029.92
16.1224	1099.04
16.1221	1168.17
16.1217	1237.29
16.1214	1306.42
16.1211	1484.05
16.1208	1661.68
16.1205	1505.44
16.1202	1349.19
16.1199	1336.15
16.1196	1323.11
16.1192	1310.07
16.1189	1297.03
16.1186	1283.98
16.1183	1270.94
16.118	1257.9
16.1177	1244.86
16.1174	1198.95
16.117	1153.04
16.1167	1441.01
16.1164	1728.98
16.1161	1624.64
16.1158	1520.31
16.1155	1415.97
16.1152	1311.63
16.1149	1215.64
16.1146	1119.65
16.1142	1223.99
16.1139	1328.33
16.1136	1478.57
16.1133	1628.82
16.113	1695.59
16.1127	1361.71
16.1124	987.665
16.112	1014.27
16.1117	1124.35
16.1114	1234.42
16.1111	1273.55
16.1108	1312.68
16.1105	1151.47
16.1102	990.273
16.1099	1075.96
16.1095	1161.65
16.1092	1247.33
16.1089	1333.02
16.1086	1356.11
16.1083	1379.19
16.108	1402.28
16.1077	1425.36
16.1074	1386.89
16.1071	1348.41
16.1067	1309.94
16.1064	1271.46
16.1061	1533.48
16.1058	1795.5
16.1055	1590.08
16.1052	1384.67
16.1049	1516.26
16.1045	1647.86
16.1042	1579.13
16.1039	1510.4
16.1036	1462.53
16.1033	1414.67
16.103	1366.8
16.1027	1318.94
16.1024	1518.35
16.102	1717.77
16.1017	1716.85
16.1014	1715.94
16.1011	1452.1
16.1008	1188.25
16.1005	1124.74
16.1002	1061.22
16.0999	1207.95
16.0996	1354.67
16.0992	1301.07
16.0989	1247.46
16.0986	1331.59
16.0983	1415.71
16.098	1499.83
16.0977	1583.95
16.0974	1428.1
16.097	1272.24
16.0967	1091.35
16.0964	1311.11
16.0961	1368.1
16.0958	1425.1
16.0955	1398.62
16.0952	971.492
16.0949	1019.1
16.0946	1066.7
16.0942	1289.59
16.0939	1512.48
16.0936	1384.8
16.0933	1257.12
16.093	1354.8
16.0927	1452.49
16.0924	1071.79
16.0921	1091.74
16.0917	1086.65
16.0914	1081.57
16.0911	855.287
16.0908	629.005
16.0905	870.155
16.0902	1111.3
16.0899	1034.09
16.0895	956.885
16.0892	879.675
16.0889	802.466
16.0886	779.511
16.0883	756.557
16.088	733.603
16.0877	710.649
16.0874	776.903
16.087	843.157
16.0867	909.412
16.0864	975.666
16.0861	991.838
16.0858	1008.01
16.0855	1024.18
16.0852	1040.35
16.0849	1108.7
16.0845	1177.04
16.0842	1245.38
16.0839	1313.72
16.0836	1140
16.0833	966.275
16.083	901.065
16.0827	1236.51
16.0824	1390.41
16.082	1544.3
16.0817	1280.85
16.0814	1017.4
16.0811	996.012
16.0808	1375.28
16.0805	1554.22
16.0802	1332.5
16.0799	1133.74
16.0795	934.974
16.0792	686.129
16.0789	837.94
16.0786	902.108
16.0783	966.275
16.078	1055.48
16.0777	1144.69
16.0773	1146.26
16.077	1147.82
16.0767	1349.72
16.0764	1551.61
16.0761	1390.41
16.0758	1229.21
16.0755	867.677
16.0752	506.147
16.0749	737.255
16.0745	968.362
16.0742	999.142
16.0739	1029.92
16.0736	856.199
16.0733	682.478
16.073	842.636
16.0727	1002.79
16.0724	945.93
16.072	889.066
16.0717	606.833
16.0714	725.256
16.0711	722.648
16.0708	720.039
16.0705	742.472
16.0702	764.904
16.0698	756.557
16.0695	748.21
16.0692	739.863
16.0689	731.516
16.0686	840.027
16.0683	948.538
16.068	1057.05
16.0677	1165.56
16.0674	1094.61
16.067	1023.66
16.0667	977.753
16.0664	931.844
16.0661	1027.83
16.0658	1524.48
16.0655	1553.7
16.0652	1182.25
16.0648	1128.52
16.0645	1074.79
16.0642	1196.34
16.0639	1317.89
16.0636	1226.6
16.0633	1135.3
16.063	868.72
16.0627	602.138
16.0623	577.619
16.062	953.755
16.0617	1104.52
16.0614	1255.29
16.0611	1322.59
16.0608	1389.89
16.0605	1482.22
16.0602	1173.91
16.0599	1063.31
16.0595	952.712
16.0592	817.073
16.0589	681.434
16.0586	737.776
16.0583	794.119
16.058	1050.79
16.0577	1307.46
16.0573	1297.03
16.057	1286.59
16.0567	1025.75
16.0564	1165.56
16.0561	1401.36
16.0558	1236.51
16.0555	1322.07
16.0552	1407.62
16.0548	1300.68
16.0545	1193.73
16.0542	1111.83
16.0539	1029.92
16.0536	993.925
16.0533	1358.58
16.053	1547.96
16.0527	1336.67
16.0524	1146.26
16.052	1356.5
16.0517	1316.33
16.0514	1276.16
16.0511	1035.66
16.0508	795.162
16.0505	663.175
16.0502	931.844
16.0498	1048.96
16.0495	1166.08
16.0492	1283.2
16.0489	1400.32
16.0486	1446.49
16.0483	1092
16.048	937.844
16.0477	1184.34
16.0474	1251.38
16.047	1318.41
16.0467	1210.16
16.0464	1101.91
16.0461	901.847
16.0458	701.78
16.0455	835.593
16.0452	969.406
16.0449	930.018
16.0445	890.631
16.0442	1185.12
16.0439	1479.62
16.0436	1294.16
16.0433	1108.7
16.043	1006.71
16.0427	1305.37
16.0423	1495.53
16.042	1285.03
16.0417	1324.94
16.0414	1364.84
16.0411	1538.31
16.0408	1711.77
16.0405	1860.19
16.0402	2008.61
16.0399	2148.29
16.0395	1887.31
16.0392	1651.38
16.0389	1415.45
16.0386	1283.85
16.0383	1152.26
16.038	1220.99
16.0377	1289.72
16.0373	1306.29
16.037	1322.85
16.0367	1539.74
16.0364	1756.63
16.0361	1535.31
16.0358	1313.98
16.0355	1117.7
16.0352	921.41
16.0348	924.41
16.0345	1328.07
16.0342	1397.84
16.0339	1066.96
16.0336	1057.44
16.0333	1047.92
16.033	1013.36
16.0327	978.796
16.0323	1009.97
16.032	1041.14
16.0317	1072.31
16.0314	1103.48
16.0311	1322.46
16.0308	1541.44
16.0305	1426.53
16.0302	1311.63
16.0298	1346.45
16.0295	1381.28
16.0292	1416.1
16.0289	1450.92
16.0286	1439.84
16.0283	1428.75
16.028	1217.34
16.0277	1005.92
16.0273	814.334
16.027	622.744
16.0267	631.483
16.0264	640.221
16.0261	920.237
16.0258	1200.25
16.0255	1279.94
16.0252	1359.63
16.0248	1385.06
16.0245	1410.49
16.0242	1435.92
16.0239	1461.36
16.0236	1411.67
16.0233	1361.98
16.023	1487.57
16.0226	1613.17
16.0223	1640.69
16.022	1267.55
16.0217	1119.78
16.0214	972.014
16.0211	1022.49
16.0208	1072.96
16.0205	1123.43
16.0202	1173.91
16.0198	1336.41
16.0195	1498.92
16.0192	1561.26
16.0189	1623.6
16.0186	1679.68
16.0183	1735.76
16.018	1457.97
16.0176	1180.17
16.0173	1269.64
16.017	1359.11
16.0167	1448.58
16.0164	1538.04
16.0161	1445.97
16.0158	1353.89
16.0155	1361.98
16.0151	1370.06
16.0148	1209.64
16.0145	1049.22
16.0142	1089.13
16.0139	1129.04
16.0136	1246.16
16.0133	1363.28
16.013	1280.07
16.0127	1196.86
16.0123	1364.06
16.012	1531.26
16.0117	1498.14
16.0114	1465.01
16.0111	1315.02
16.0108	1165.04
16.0105	1215.38
16.0101	1265.72
16.0098	1076.35
16.0095	886.979
16.0092	897.934
16.0089	908.89
16.0086	1070.09
16.0083	1231.29
16.008	1192.17
16.0077	1153.04
16.0073	1234.94
16.007	1316.85
16.0067	1198.43
16.0064	1080
16.0061	1045.05
16.0058	1010.1
16.0055	1175.47
16.0052	1340.85
16.0048	1295.98
16.0045	1251.12
16.0042	1406.58
16.0039	1562.04
16.0036	1412.84
16.0033	1263.64
16.003	1114.43
16.0026	965.232
16.0023	1170.78
16.002	1376.32
16.0017	1247.99
16.0014	1119.65
16.0011	1304.33
16.0008	1489.01
16.0005	1339.8
16.0002	1190.6
15.9998	985.056
15.9995	779.511
15.9992	907.846
15.9989	1036.18
15.9986	1016.36
15.9983	996.533
15.998	1076.87
15.9977	1157.21
15.9973	1155.65
15.997	1154.08
15.9967	1152.52
15.9964	1150.95
15.9961	1374.76
15.9958	1598.56
15.9955	1488.48
15.9952	1378.41
15.9948	1193.73
15.9945	1009.05
15.9942	924.541
15.9939	840.027
15.9936	957.928
15.9933	1075.83
15.993	1093.57
15.9926	1111.3
15.9923	1083.66
15.992	1056.01
15.9917	1128.52
15.9914	1201.03
15.9911	1348.67
15.9908	1496.31
15.9905	1643.95
15.9901	1791.58
15.9898	1690.25
15.9895	1588.91
15.9892	1287.24
15.9889	985.578
15.9886	1047.01
15.9883	1108.44
15.988	1169.86
15.9877	1231.29
15.9873	1265.59
15.987	1299.89
15.9867	1334.2
15.9864	1368.5
15.9861	1377.76
15.9858	1387.02
15.9855	1396.28
15.9851	1405.54
15.9848	1482.62
15.9845	1559.69
15.9842	1636.77
15.9839	1713.85
15.9836	1646.95
15.9833	1580.04
15.983	1713.46
15.9826	1846.88
15.9823	1830.06
15.982	1813.23
15.9817	1696.25
15.9814	1579.26
15.9811	1474.79
15.9808	1370.32
15.9805	1265.85
15.9801	1161.39
15.9798	1149
15.9795	1136.61
15.9792	1024.05
15.9789	911.498
15.9786	1018.05
15.9783	1124.61
15.978	1030.83
15.9776	937.061
15.9773	880.849
15.977	824.637
15.9767	768.426
15.9764	712.214
15.9761	921.019
15.9758	1129.82
15.9755	1004.75
15.9751	879.675
15.9748	1030.05
15.9745	1180.43
15.9742	1405.93
15.9739	1631.43
15.9736	1719.2
15.9733	1406.32
15.973	1418.97
15.9726	1431.62
15.9723	1260.64
15.972	1089.65
15.9717	1252.55
15.9714	1415.45
15.9711	1459.4
15.9708	1503.35
15.9704	1547.3
15.9701	1591.26
15.9698	1543.52
15.9695	1495.79
15.9692	1648.38
15.9689	1800.97
15.9686	1757.41
15.9683	1713.85
15.968	2004.17
15.9676	2294.49
15.9673	2326.05
15.967	2357.61
15.9667	2188.85
15.9664	2020.08
15.9661	1650.99
15.9658	1281.9
15.9655	1129.82
15.9651	1378.41
15.9648	1599.34
15.9645	1419.62
15.9642	1289.98
15.9639	1160.34
15.9636	1105.83
15.9633	1051.31
15.9629	1197.12
15.9626	1342.93
15.9623	994.186
15.962	645.438
15.9617	630.57
15.9614	615.702
15.9611	563.272
15.9608	510.843
15.9604	458.413
15.9601	405.983
15.9598	699.954
15.9595	993.925
15.9592	1087.57
15.9589	1181.21
15.9586	1258.16
15.9583	1335.11
15.958	1349.45
15.9576	1163.47
15.9573	547.621
15.957	332.426
15.9567	747.428
15.9564	1162.43
15.9561	1310.33
15.9558	1458.23
15.9555	1405.8
15.9551	1353.37
15.9548	1019.36
15.9545	685.347
15.9542	551.665
15.9539	417.982
15.9536	714.17
15.9533	1010.36
15.9529	1444.27
15.9526	1477.53
15.9523	1432.01
15.952	1586.82
15.9517	1704.07
15.9514	1821.32
15.9511	1577.56
15.9508	1333.8
15.9505	1423.93
15.9501	1514.05
15.9498	1544.96
15.9495	1575.87
15.9492	1506.61
15.9489	1437.36
15.9486	1270.03
15.9483	1102.7
15.948	1269.25
15.9476	1435.79
15.9473	1399.41
15.947	1363.02
15.9467	1151.34
15.9464	939.669
15.9461	803.118
15.9458	1067.22
15.9454	1665.21
15.9451	1862.53
15.9448	1574.04
15.9445	1285.55
15.9442	1439.45
15.9439	1593.34
15.9436	1707.59
15.9433	1821.84
15.9429	1735.76
15.9426	1649.69
15.9423	1423.8
15.942	1197.9
15.9417	1097.22
15.9414	996.533
15.9411	829.072
15.9408	1062.27
15.9405	1282.94
15.9401	1303.29
15.9398	1178.99
15.9395	1054.7
15.9392	1118.22
15.9389	1181.73
15.9386	1522.79
15.9383	1863.84
15.938	2004.56
15.9376	2145.29
15.9373	1801.89
15.937	1458.49
15.9367	1448.97
15.9364	1439.45
15.9361	1492.53
15.9358	1545.61
15.9354	1598.69
15.9351	1651.77
15.9348	1406.45
15.9345	1161.13
15.9342	1116.13
15.9339	1071.13
15.9336	1130.48
15.9333	1189.82
15.9329	1249.16
15.9326	1308.5
15.9323	1359.5
15.932	1410.49
15.9317	1461.49
15.9314	1512.48
15.9311	1313.07
15.9308	1113.65
15.9304	1248.12
15.9301	1382.58
15.9298	1248.9
15.9295	1115.22
15.9292	1315.41
15.9289	1515.61
15.9286	1507.13
15.9283	1498.66
15.9279	1828.23
15.9276	1957.48
15.9273	1754.94
15.927	1953.05
15.9267	1913.27
15.9264	1873.49
15.9261	1608.34
15.9258	1343.19
15.9254	1265.85
15.9251	1188.51
15.9248	1233.77
15.9245	1078.7
15.9242	810.943
15.9239	943.843
15.9236	955.711
15.9232	967.58
15.9229	1004.49
15.9226	1041.4
15.9223	1236.9
15.922	1432.4
15.9217	1427.58
15.9214	1422.75
15.9211	1622.43
15.9207	1822.1
15.9204	1687.9
15.9201	1553.7
15.9198	1387.54
15.9195	1221.38
15.9192	1376.58
15.9189	1531.78
15.9186	1378.15
15.9183	1024.18
15.9179	891.413
15.9176	1159.3
15.9173	1281.11
15.917	1402.93
15.9167	1412.06
15.9164	1621.51
15.9161	1613.95
15.9157	1205.73
15.9154	997.838
15.9151	1190.6
15.9148	1382.32
15.9145	1373.71
15.9142	1189.82
15.9139	1206.25
15.9136	1360.41
15.9132	1514.57
15.9129	1668.73
15.9126	1822.89
15.9123	1989.56
15.912	1955.92
15.9117	1596.73
15.9114	1638.21
15.9111	1658.82
15.9108	1479.09
15.9104	1624.91
15.9101	1770.72
15.9098	1533.22
15.9095	1095.39
15.9092	703.476
15.9089	979.318
15.9086	1447.14
15.9083	1514.31
15.9079	1498.01
15.9076	1081.05
15.9073	888.935
15.907	1097.48
15.9067	1055.61
15.9064	1013.75
15.9061	963.537
15.9057	913.324
15.9054	863.112
15.9051	812.899
15.9048	963.015
15.9045	1113.13
15.9042	929.366
15.9039	745.602
15.9036	887.37
15.9032	1029.14
15.9029	1145.87
15.9026	1262.59
15.9023	1592.69
15.902	1522.13
15.9017	1476.62
15.9014	1431.1
15.9011	1277.07
15.9008	1123.04
15.9004	969.014
15.9001	814.986
15.8998	1079.48
15.8995	1343.98
15.8992	1408.14
15.8989	1472.31
15.8986	1565.69
15.8983	1659.08
15.8979	1777.5
15.8976	1495.27
15.8973	1369.54
15.897	1243.81
15.8967	1293.37
15.8964	1342.93
15.8961	1638.73
15.8957	1934.53
15.8954	1896.44
15.8951	1858.36
15.8948	1675.25
15.8945	1492.14
15.8942	1309.02
15.8939	1125.91
15.8936	1013.75
15.8933	901.586
15.8929	989.751
15.8926	1077.92
15.8923	1172.34
15.892	1266.77
15.8917	1160.86
15.8914	1054.96
15.8911	957.407
15.8908	859.851
15.8904	762.296
15.8901	664.74
15.8898	736.603
15.8895	808.465
15.8892	880.328
15.8889	952.19
15.8886	711.04
15.8882	469.89
15.8879	696.172
15.8876	922.454
15.8873	916.585
15.887	910.716
15.8867	904.847
15.8864	898.978
15.8861	1051.7
15.8857	1204.43
15.8854	1357.15
15.8851	1509.87
15.8848	1658.95
15.8845	1808.02
15.8842	1623.21
15.8839	1438.4
15.8836	1428.88
15.8832	1419.36
15.8829	1184.47
15.8826	1350.24
15.8823	1618.78
15.882	1887.31
15.8817	1980.57
15.8814	2073.82
15.8811	1741.37
15.8807	1408.93
15.8804	1076.48
15.8801	744.037
15.8798	1063.18
15.8795	1382.32
15.8792	1367.58
15.8789	1352.85
15.8786	1275.51
15.8782	1198.17
15.8779	1120.83
15.8776	1043.49
15.8773	1231.16
15.877	1418.84
15.8767	1606.52
15.8764	1794.19
15.8761	1731.46
15.8757	1668.73
15.8754	1605.99
15.8751	1543.26
15.8748	1446.1
15.8745	1348.93
15.8742	1251.77
15.8739	1154.6
15.8735	973.97
15.8732	793.336
15.8729	946.582
15.8726	1099.83
15.8723	1046.48
15.872	993.142
15.8717	764.513
15.8714	535.884
15.8711	465.847
15.8707	796.466
15.8704	901.717
15.8701	1006.97
15.8698	1275.24
15.8695	1543.52
15.8692	1786.76
15.8689	2030
15.8686	2164.72
15.8682	1898.79
15.8679	1432.53
15.8676	1366.93
15.8673	1182.38
15.867	997.838
15.8667	1038.66
15.8664	1079.48
15.866	1066.05
15.8657	1052.61
15.8654	1239.51
15.8651	1426.4
15.8648	1443.23
15.8645	1460.05
15.8642	1727.29
15.8639	1593.87
15.8636	1097.35
15.8632	1001.49
15.8629	738.689
15.8626	876.545
15.8623	1412.97
15.862	1548.74
15.8617	1467.49
15.8614	1386.23
15.8611	1380.1
15.8607	1373.97
15.8604	1367.84
15.8601	1361.71
15.8598	1382.06
15.8595	1402.41
15.8592	1422.75
15.8589	1443.1
15.8585	1338.24
15.8582	1233.38
15.8579	928.192
15.8576	623.005
15.8573	670.479
15.857	717.952
15.8567	965.754
15.8564	1213.56
15.856	1298.59
15.8557	1383.63
15.8554	1468.66
15.8551	1553.7
15.8548	1338.76
15.8545	1123.82
15.8542	1109.22
15.8539	1094.61
15.8536	971.492
15.8532	848.374
15.8529	925.584
15.8526	1002.79
15.8523	1078.96
15.852	1155.13
15.8517	1231.29
15.8514	1307.46
15.8511	1312.68
15.8507	1317.89
15.8504	1323.11
15.8501	1328.33
15.8498	1260.64
15.8495	1192.95
15.8492	1125.26
15.8489	1057.57
15.8485	1019.1
15.8482	980.622
15.8479	942.147
15.8476	903.673
15.8473	785.38
15.847	667.088
15.8467	1016.23
15.8464	1365.37
15.846	1163.6
15.8457	961.841
15.8454	1102.31
15.8451	1042.44
15.8448	661.219
15.8445	747.428
15.8442	1092.39
15.8439	1103.48
15.8436	1056.14
15.8432	1209.12
15.8429	1341.24
15.8426	1273.03
15.8423	1281.5
15.842	1289.98
15.8417	1285.94
15.8414	1281.9
15.841	1711.9
15.8407	2141.9
15.8404	1970.91
15.8401	1799.93
15.8398	1640.56
15.8395	1481.18
15.8392	1522.13
15.8389	1563.09
15.8385	1491.35
15.8382	1419.62
15.8379	1347.89
15.8376	1276.16
15.8373	1477.79
15.837	1679.42
15.8367	1693.25
15.8364	1707.07
15.8361	1629.08
15.8357	1751.41
15.8354	1719.33
15.8351	1219.82
15.8348	1076.09
15.8345	1399.8
15.8342	1531.52
15.8339	1462.92
15.8336	1465.27
15.8332	1267.29
15.8329	981.665
15.8326	1029.92
15.8323	1029.66
15.832	1029.4
15.8317	862.199
15.8314	1028.88
15.831	1203.9
15.8307	1378.93
15.8304	1374.5
15.8301	1370.06
15.8298	1341.11
15.8295	1312.15
15.8292	1283.2
15.8289	1254.25
15.8285	1187.73
15.8282	1121.22
15.8279	1188.25
15.8276	1054.96
15.8273	991.056
15.827	1261.03
15.8267	1510.13
15.8264	1759.24
15.826	1641.08
15.8257	1189.04
15.8254	983.23
15.8251	1244.86
15.8248	1540.39
15.8245	1635.6
15.8242	1426.14
15.8239	1417.01
15.8235	1520.57
15.8232	1624.12
15.8229	1539.87
15.8226	1455.62
15.8223	1508.05
15.822	1560.48
15.8217	1612.91
15.8214	1665.34
15.821	1317.11
15.8207	968.884
15.8204	900.282
15.8201	1165.56
15.8198	1398.62
15.8195	1631.69
15.8192	1418.19
15.8188	1204.69
15.8185	1170.65
15.8182	1136.61
15.8179	1302.89
15.8176	1469.18
15.8173	1415.32
15.817	1361.45
15.8167	1320.11
15.8163	1278.77
15.816	1329.24
15.8157	1580.04
15.8154	1943.53
15.8151	1906.36
15.8148	1863.19
15.8145	1820.02
15.8142	1751.81
15.8139	1683.6
15.8135	1511.05
15.8132	1338.5
15.8129	1499.83
15.8126	1661.16
15.8123	1774.5
15.812	1887.84
15.8117	2001.17
15.8113	2114.51
15.811	1898.14
15.8107	1681.77
15.8104	1465.4
15.8101	1249.03
15.8098	1208.21
15.8095	1167.39
15.8092	1126.56
15.8088	1085.74
15.8085	1107.52
15.8082	1129.3
15.8079	1151.08
15.8076	1172.86
15.8073	1315.15
15.807	1457.44
15.8067	1265.85
15.8064	1074.26
15.806	982.839
15.8057	891.413
15.8054	1000.32
15.8051	1109.22
15.8048	1159.95
15.8045	1210.69
15.8042	1261.42
15.8039	1312.15
15.8035	1237.68
15.8032	1163.21
15.8029	1397.58
15.8026	1631.95
15.8023	1656.08
15.802	1279.55
15.8017	1128.39
15.8013	977.231
15.801	1126.56
15.8007	1275.9
15.8004	1425.23
15.8001	1574.56
15.7998	1631.82
15.7995	1689.07
15.7992	1546
15.7988	1402.93
15.7985	1101.26
15.7982	799.596
15.7979	831.811
15.7976	864.025
15.7973	1004.75
15.797	1145.47
15.7967	1148.47
15.7964	1351.8
15.796	1905.7
15.7957	2058.95
[truncated: 63,537 more rows]
[truncated: 268 more columns]

## Sheet: Figure 2j
	Control-FAI			Target-FAI			Control-Perovskite			Target-Perovskite
4.94596	0.00013792		5.00106	0.000325053		5.01079	0.00037		6.0016	0.000526759
4.94627	0.00012323		5.00137	0.000298508		5.01111	0.000368333		6.00191	0.000476525
4.94658	0.000113505		5.00168	0.000271989		5.01142	0.000366667		6.00223	0.000490818
4.94689	0.000103779		5.002	0.000269599		5.01173	0.000346667		6.00254	0.000505108
4.94721	9.27578e-05		5.00231	0.000267234		5.01204	0.000326667		6.00285	0.000511334
4.94752	0.000102457		5.00262	0.000307214		5.01236	0.000323333		6.00317	0.00051756
4.94783	0.000106652		5.00294	0.00034722		5.01267	0.000321667		6.00348	0.000475391
4.94814	0.000110847		5.00325	0.000301855		5.01298	0.000316667		6.00379	0.000510654
4.94846	0.000121517		5.00356	0.000256515		5.01329	0.000311667		6.0041	0.000563659
4.94877	0.000132187		5.00387	0.000192632		5.01361	0.000296667		6.00442	0.000539237
4.94908	0.000116634		5.00419	0.000206067		5.01392	0.000351667		6.00473	0.000498682
4.94939	0.000101081		5.0045	0.000266176		5.01423	0.000421667		6.00504	0.000458127
4.94971	8.76864e-05		5.00481	0.000326311		5.01454	0.000421667		6.00535	0.000443786
4.95002	7.42914e-05		5.00512	0.000296345		5.01486	0.000365		6.00567	0.000429442
4.95033	6.89902e-05		5.00544	0.000266402		5.01517	0.000376667		6.00598	0.000415101
4.95064	9.82214e-05		5.00575	0.000255761		5.01548	0.000385		6.00629	0.00040076
4.95096	0.000119683		5.00606	0.000245142		5.0158	0.000323333		6.0066	0.000428359
4.95127	0.000120425		5.00637	0.000228461		5.01611	0.000285		6.00692	0.000455958
4.95158	0.000114799		5.00669	0.000211804		5.01642	0.000281667		6.00723	0.000483559
4.95189	0.000109174		5.007	0.000185461		5.01673	0.000296667		6.00754	0.000511158
4.95221	0.000102254		5.00731	0.000236436		5.01705	0.000311667		6.00785	0.000516099
4.95252	9.53344e-05		5.00762	0.000276291		5.01736	0.00033		6.00817	0.000521039
4.95283	9.72636e-05		5.00794	0.000238851		5.01767	0.000346667		6.00848	0.000487262
4.95315	9.91924e-05		5.00825	0.00024972		5.01798	0.000336667		6.00879	0.000453488
4.95346	0.000101122		5.00856	0.000260591		5.0183	0.000328333		6.0091	0.000435039
4.95377	0.00010305		5.00887	0.000243682		5.01861	0.000283333		6.00942	0.00041659
4.95408	9.24006e-05		5.00919	0.000226775		5.01892	0.00024		6.00973	0.00044008
4.9544	8.17508e-05		5.0095	0.00017122		5.01923	0.000293333		6.01004	0.000541001
4.95471	8.83674e-05		5.00981	0.000115665		5.01955	0.000348333		6.01035	0.000567314
4.95502	9.4984e-05		5.01012	0.000133377		5.01986	0.000345		6.01067	0.000516198
4.95533	8.34706e-05		5.01044	0.00015109		5.02017	0.000341667		6.01098	0.000474762
4.95565	7.19578e-05		5.01075	0.000183296		5.02048	0.000356667		6.01129	0.000433324
4.95596	7.08046e-05		5.01106	0.000215502		5.0208	0.000371667		6.0116	0.000458831
4.95627	6.96514e-05		5.01137	0.000242474		5.02111	0.000311667		6.01192	0.000484339
4.95658	7.3354e-05		5.01169	0.000192153		5.02142	0.000251667		6.01223	0.000505007
4.9569	7.7057e-05		5.012	0.000185309		5.02173	0.000265		6.01254	0.000525675
4.95721	8.07594e-05		5.01231	0.000178466		5.02205	0.000345		6.01286	0.000601896
4.95752	8.44624e-05		5.01263	0.000214598		5.02236	0.000391667		6.01317	0.000600685
4.95783	8.92444e-05		5.01294	0.000250727		5.02267	0.00037		6.01348	0.000583346
4.95815	9.40258e-05		5.01325	0.000286859		5.02298	0.000371667		6.01379	0.000566004
4.95846	8.8448e-05		5.01356	0.000322989		5.0233	0.000375		6.01411	0.000526886
4.95877	8.28708e-05		5.01388	0.000315643		5.02361	0.00039		6.01442	0.000565198
4.95908	0.000100022		5.01419	0.000308296		5.02392	0.000405		6.01473	0.000598669
4.9594	0.000117173		5.0145	0.000267133		5.02423	0.0004		6.01504	0.000632141
4.95971	0.000128713		5.01481	0.00022597		5.02455	0.000396667		6.01536	0.000588991
4.96002	0.000119534		5.01513	0.000186819		5.02486	0.000426667		6.01567	0.00054584
4.96033	0.000107118		5.01544	0.000224963		5.02517	0.000456667		6.01598	0.000541404
4.96065	9.47004e-05		5.01575	0.000258276		5.02549	0.000405		6.01629	0.000536967
4.96096	0.000109909		5.01606	0.00029159		5.0258	0.000353333		6.01661	0.000529306
4.96127	0.000104399		5.01638	0.000258074		5.02611	0.00036		6.01692	0.000521642
4.96159	9.68384e-05		5.01669	0.00022456		5.02642	0.000365		6.01723	0.000513981
4.9619	8.9278e-05		5.017	0.000210369		5.02674	0.000346667		6.01754	0.000506319
4.96221	8.04224e-05		5.01731	0.00019618		5.02705	0.000326667		6.01786	0.000531851
4.96252	7.15668e-05		5.01763	0.000202671		5.02736	0.000308333		6.01817	0.000557385
4.96284	7.5445e-05		5.01794	0.000209186		5.02767	0.00029		6.01848	0.000582916
4.96315	7.93226e-05		5.01825	0.000239833		5.02799	0.000286667		6.01879	0.000608448
4.96346	9.35606e-05		5.01856	0.00019321		5.0283	0.000283333		6.01911	0.000637207
4.96377	0.000107799		5.01888	0.000179573		5.02861	0.000301667		6.01942	0.000665966
4.96409	0.000109296		5.01919	0.000165961		5.02892	0.00032		6.01973	0.000630202
4.9644	0.000110793		5.0195	0.000232838		5.02924	0.000271667		6.02004	0.000594435
4.96471	0.000103225		5.01981	0.00029974		5.02955	0.000291667		6.02036	0.000566129
4.96502	9.56582e-05		5.02013	0.00036984		5.02986	0.000306667		6.02067	0.000537824
4.96534	8.94938e-05		5.02044	0.000362669		5.03017	0.000321667		6.02098	0.000548235
4.96565	0.000104049		5.02075	0.000283009		5.03049	0.000295		6.02129	0.000558644
4.96596	0.000113423		5.02106	0.000203375		5.0308	0.000268333		6.02161	0.00059809
4.96627	0.000102079		5.02138	0.000223152		5.03111	0.000275		6.02192	0.000637535
4.96659	0.000100555		5.02169	0.000242953		5.03142	0.000281667		6.02223	0.000586646
4.9669	9.90306e-05		5.022	0.000282054		5.03174	0.000293333		6.02255	0.000535759
4.96721	0.000106571		5.02232	0.000321178		5.03205	0.000305		6.02286	0.000505335
4.96752	0.000114111		5.02263	0.000309126		5.03236	0.000301667		6.02317	0.000474914
4.96784	0.000116472		5.02294	0.000297099		5.03267	0.0003		6.02348	0.000509016
4.96815	0.000118833		5.02325	0.000225467		5.03299	0.000285		6.0238	0.000543119
4.96846	0.000104359		5.02357	0.000153859		5.0333	0.00034		6.02411	0.000489305
4.96877	0.000110604		5.02388	0.000132547		5.03361	0.00041		6.02442	0.000435492
4.96909	0.000112081		5.02419	0.000188555		5.03392	0.000411667		6.02473	0.000446205
4.9694	0.000113558		5.0245	0.000239708		5.03424	0.000391667		6.02505	0.000456916
4.96971	0.000107266		5.02482	0.000290884		5.03455	0.00037		6.02536	0.00051199
4.97002	0.000100973		5.02513	0.00027682		5.03486	0.000378333		6.02567	0.000567063
4.97034	9.09034e-05		5.02544	0.000262779		5.03518	0.000386667		6.02598	0.000622135
4.97065	0.000101553		5.02575	0.000210068		5.03549	0.000351667		6.0263	0.000677208
4.97096	0.000122563		5.02607	0.000157382		5.0358	0.000316667		6.02661	0.000668562
4.97128	0.000122853		5.02638	0.000194845		5.03611	0.000316667		6.02692	0.000659919
4.97159	0.000121038		5.02669	0.000232335		5.03643	0.000315		6.02723	0.000651273
4.9719	0.000119224		5.027	0.000231152		5.03674	0.00032		6.02755	0.000642628
4.97221	0.000116115		5.02732	0.000229994		5.03705	0.000323333		6.02786	0.000650492
4.97253	0.000113005		5.02763	0.000219025		5.03736	0.000358333		6.02817	0.000658356
4.97284	0.000117234		5.02794	0.000208056		5.03768	0.000391667		6.02848	0.00066622
4.97315	0.000121463		5.02825	0.000284041		5.03799	0.000453333		6.0288	0.000674084
4.97346	0.000126987		5.02857	0.000282733		5.0383	0.000445		6.02911	0.000645653
4.97378	0.000132511		5.02888	0.000233116		5.03861	0.000441667		6.02942	0.000617221
4.97409	0.00011569		5.02919	0.000260792		5.03893	0.000438333		6.02973	0.000653314
4.9744	0.000119588		5.0295	0.000296521		5.03924	0.000405		6.03005	0.000689407
4.97471	0.000122191		5.02982	0.000332249		5.03955	0.000373333		6.03036	0.000619641
4.97503	0.000124795		5.03013	0.000388508		5.03986	0.00034		6.03067	0.000549873
4.97534	0.000117686		5.03044	0.000315944		5.04018	0.000308333		6.03098	0.000480105
4.97565	0.000110577		5.03076	0.000251432		5.04049	0.000336667		6.0313	0.000410337
4.97596	0.000113828		5.03107	0.000186919		5.0408	0.000363333		6.03161	0.00044139
4.97628	0.000117079		5.03138	0.000233116		5.04111	0.000358333		6.03192	0.000472444
4.97659	0.000105923		5.03169	0.00027931		5.04143	0.000351667		6.03224	0.00046478
4.9769	9.47678e-05		5.03201	0.000306182		5.04174	0.000401667		6.03255	0.000457118
4.97721	9.39718e-05		5.03232	0.000333054		5.04205	0.000451667		6.03286	0.000541001
4.97753	9.3176e-05		5.03263	0.000301074		5.04236	0.000421667		6.03317	0.000624883
4.97784	0.000101014		5.03294	0.000269095		5.04268	0.000391667		6.03349	0.00061843
4.97815	0.000108851		5.03326	0.000237115		5.04299	0.000356667		6.0338	0.000611977
4.97846	0.000110213		5.03357	0.000205137		5.0433	0.000321667		6.03411	0.000563584
4.97878	0.000111575		5.03388	0.00020335		5.04361	0.000286667		6.03442	0.000515192
4.97909	0.000122738		5.03419	0.000201564		5.04393	0.000251667		6.03474	0.000557132
4.9794	0.000113181		5.03451	0.000199777		5.04424	0.000263333		6.03505	0.000599074
4.97971	0.000110098		5.03482	0.000197991		5.04455	0.000276667		6.03536	0.000640611
4.98003	0.000107016		5.03513	0.000177082		5.04487	0.000286667		6.03567	0.000682148
4.98034	0.000118826		5.03544	0.000156174		5.04518	0.000298333		6.03599	0.000659161
4.98065	0.000130636		5.03576	0.000173911		5.04549	0.0003		6.0363	0.000636175
4.98097	0.000132086		5.03607	0.00019165		5.0458	0.000266667		6.03661	0.000632544
4.98128	0.000133536		5.03638	0.000194493		5.04612	0.000266667		6.03692	0.000628916
4.98159	0.000133394		5.03669	0.000197337		5.04643	0.000301667		6.03724	0.000625286
4.9819	0.000133252		5.03701	0.000180856		5.04674	0.000328333		6.03755	0.000621658
4.98222	0.000133111		5.03732	0.000164375		5.04705	0.000321667		6.03786	0.000606004
4.98253	0.000132969		5.03763	0.000225264		5.04737	0.000261667		6.03817	0.000590351
4.98284	0.000136065		5.03794	0.000286153		5.04768	0.00027		6.03849	0.0005747
4.98315	0.000139161		5.03826	0.000326109		5.04799	0.000318333		6.0388	0.000559047
4.98347	0.000131897		5.03857	0.000288771		5.0483	0.000333333		6.03911	0.000546621
4.98378	0.000124633		5.03888	0.000288067		5.04862	0.000338333		6.03942	0.000534196
4.98409	0.00013013		5.03919	0.000287363		5.04893	0.000343333		6.03974	0.000483055
4.9844	0.000135627		5.03951	0.000281826		5.04924	0.000318333		6.04005	0.000431913
4.98472	0.000132059		5.03982	0.000276291		5.04955	0.000293333		6.04036	0.000485525
4.98503	0.000128491		5.04013	0.000277599		5.04987	0.000305		6.04068	0.000539136
4.98534	0.000123628		5.04045	0.000278907		5.05018	0.000315		6.04099	0.000554032
4.98565	0.000139484		5.04076	0.000280217		5.05049	0.000305		6.0413	0.000568928
4.98597	0.00013937		5.04107	0.000281525		5.0508	0.00033		6.04161	0.000610441
4.98628	0.000118536		5.04138	0.000292494		5.05112	0.000411667		6.04193	0.000651953
4.98659	0.000104716		5.0417	0.000303464		5.05143	0.000425		6.04224	0.000693466
4.9869	0.000111616		5.04201	0.000295112		5.05174	0.000395		6.04255	0.000734979
4.98722	0.000122832		5.04232	0.000286757		5.05205	0.000435		6.04286	0.000691399
4.98753	0.000134048		5.04263	0.000288067		5.05237	0.00047		6.04318	0.000647819
4.98784	0.000134473		5.04295	0.000289375		5.05268	0.000435		6.04349	0.000642956
4.98815	0.000134898		5.04326	0.00027136		5.05299	0.000386667		6.0438	0.00063809
4.98847	0.000135323		5.04357	0.000253343		5.05331	0.000336667		6.04411	0.000595318
4.98878	0.000135748		5.04388	0.000230498		5.05362	0.000365		6.04443	0.000552543
4.98909	0.000125787		5.0442	0.000207652		5.05393	0.000461667		6.04474	0.000509771
4.9894	0.000115825		5.04451	0.000223453		5.05424	0.000503333		6.04505	0.000466999
4.98972	0.000105863		5.04482	0.000239255		5.05456	0.000476667		6.04536	0.00047756
4.99003	9.59012e-05		5.04513	0.000246803		5.05487	0.00044		6.04568	0.000488121
4.99034	0.000106443		5.04545	0.00025435		5.05518	0.000403333		6.04599	0.000498682
4.99066	0.000116985		5.04576	0.000223252		5.05549	0.00034		6.0463	0.000509243
4.99097	0.000117167		5.04607	0.000192153		5.05581	0.000345		6.04661	0.000459311
4.99128	0.000117349		5.04638	0.000186819		5.05612	0.000345		6.04693	0.000409379
4.99159	0.00011513		5.0467	0.000181485		5.05643	0.000345		6.04724	0.000359448
4.99191	0.000112911		5.04701	0.000240563		5.05674	0.000401667		6.04755	0.000309518
4.99222	0.000110692		5.04732	0.00029964		5.05706	0.000458333		6.04786	0.000412631
4.99253	0.000108473		5.04763	0.000277474		5.05737	0.000435		6.04818	0.000515744
4.99284	0.000122441		5.04795	0.000255307		5.05768	0.000411667		6.04849	0.000528524
4.99316	0.000136409		5.04826	0.000266956		5.05799	0.000406667		6.0488	0.000541302
4.99347	0.000126204		5.04857	0.000278606		5.05831	0.000403333		6.04911	0.000590378
4.99378	0.000116		5.04888	0.000332928		5.05862	0.000433333		6.04943	0.000639451
4.99409	0.000108345		5.0492	0.000309956		5.05893	0.000463333		6.04974	0.000624
4.99441	0.000100689		5.04951	0.000330463		5.05924	0.000451667		6.05005	0.000608549
4.99472	0.000103394		5.04982	0.000350968		5.05956	0.000438333		6.05037	0.000611145
4.99503	0.000106099		5.05014	0.000283109		5.05987	0.000426667		6.05068	0.000613743
4.99534	0.000103948		5.05045	0.000215252		5.06018	0.000415		6.05099	0.000577624
4.99566	0.000101796		5.05076	0.000263333		5.06049	0.000386667		6.0513	0.000541505
4.99597	0.000104824		5.05107	0.000311416		5.06081	0.000356667		6.05162	0.000552167
4.99628	0.000107853		5.05139	0.000291866		5.06112	0.000358333		6.05193	0.000562827
4.99659	9.79314e-05		5.0517	0.000272315		5.06143	0.000358333		6.05224	0.000534775
4.99691	8.801e-05		5.05201	0.000252767		5.06174	0.000366667		6.05255	0.000506722
4.99722	8.37004e-05		5.05232	0.000233216		5.06206	0.000308333		6.05287	0.000484616
4.99753	0.000100109		5.05264	0.000258049		5.06237	0.000286667		6.05318	0.000462512
4.99784	0.000111879		5.05295	0.000282883		5.06268	0.000266667		6.05349	0.000479123
4.99816	0.000123648		5.05326	0.00026907		5.063	0.000291667		6.0538	0.000495732
4.99847	0.000119447		5.05357	0.000255257		5.06331	0.000318333		6.05412	0.000546218
4.99878	0.000115245		5.05389	0.000216081		5.06362	0.000343333		6.05443	0.000596703
4.9991	0.000116331		5.0542	0.000176905		5.06393	0.00037		6.05474	0.000608475
4.99941	0.000117416		5.05451	0.000202143		5.06425	0.00041		6.05505	0.000620244
4.99972	0.000101236		5.05482	0.000227378		5.06456	0.000451667		6.05537	0.000647037
5.00003	8.50558e-05		5.05514	0.000256037		5.06487	0.000413333		6.05568	0.00067383
5.00035	9.21848e-05		5.05545	0.000284695		5.06518	0.000375		6.05599	0.000610289
5.00066	9.93136e-05		5.05576	0.000289199		5.0655	0.000373333		6.0563	0.000546747
5.00097	9.60832e-05		5.05607	0.000293702		5.06581	0.00037		6.05662	0.000561442
5.00128	9.28524e-05		5.05639	0.000287336		5.06612	0.000401667		6.05693	0.000576136
5.0016	8.4658e-05		5.0567	0.000203676		5.06643	0.000435		6.05724	0.000590831
5.00191	7.6463e-05		5.05701	0.000120017		5.06675	0.0004		6.05755	0.000605524
5.00222	8.55344e-05		5.05732	0.000113651		5.06706	0.000366667		6.05787	0.000642601
5.00253	9.46058e-05		5.05764	0.000129553		5.06737	0.000368333		6.05818	0.000679678
5.00285	9.90374e-05		5.05795	0.000145455		5.06768	0.000368333		6.05849	0.00062642
5.00316	0.000103468		5.05826	0.000166186		5.068	0.000361667		6.0588	0.000573161
5.00347	0.000116965		5.05857	0.000186919		5.06831	0.000353333		6.05912	0.000511839
5.00378	0.00013046		5.05889	0.000197991		5.06862	0.000346667		6.05943	0.000450514
5.0041	0.000131445		5.0592	0.000209061		5.06893	0.00034		6.05974	0.000453715
5.00441	0.00011171		5.05951	0.000220132		5.06925	0.000358333		6.06006	0.000456916
5.00472	0.00010881		5.05983	0.000231202		5.06956	0.000375		6.06037	0.00047867
5.00503	0.00010591		5.06014	0.000255558		5.06987	0.000356667		6.06068	0.000500421
5.00535	0.000103765		5.06045	0.000279914		5.07018	0.000268333		6.06099	0.000565727
5.00566	0.00010162		5.06076	0.00030427		5.0705	0.000228333		6.06131	0.000553602
5.00597	9.9476e-05		5.06108	0.000328626		5.07081	0.000255		6.06162	0.000518089
5.00628	9.7331e-05		5.06139	0.000282933		5.07112	0.000296667		6.06193	0.000482575
5.0066	9.43228e-05		5.0617	0.00023724		5.07143	0.000338333		6.06224	0.000501907
5.00691	9.13146e-05		5.06201	0.000191549		5.07175	0.000378333		6.06256	0.000521239
5.00722	8.83066e-05		5.06233	0.000145857		5.07206	0.000418333		6.06287	0.000502764
5.00753	8.52984e-05		5.06264	0.000172831		5.07237	0.0004		6.06318	0.000406859
5.00785	9.6643e-05		5.06295	0.000199803		5.07269	0.000383333		6.06349	0.000422259
5.00816	0.000107987		5.06326	0.000188127		5.073	0.000373333		6.06381	0.00051509
5.00847	0.000119332		5.06358	0.000176454		5.07331	0.000361667		6.06412	0.000637762
5.00879	0.000130676		5.06389	0.000222748		5.07362	0.000351667		6.06443	0.000683007
5.0091	0.000121213		5.0642	0.000269045		5.07394	0.000341667		6.06474	0.000634686
5.00941	0.000111751		5.06451	0.000273473		5.07425	0.000328333		6.06506	0.000586368
5.00972	9.71082e-05		5.06483	0.000200607		5.07456	0.000315		6.06537	0.000583218
5.01004	8.2466e-05		5.06514	0.000176855		5.07487	0.000331667		6.06568	0.000580068
5.01035	9.36146e-05		5.06545	0.000230398		5.07519	0.000346667		6.06599	0.000576917
5.01066	0.000104764		5.06576	0.000235631		5.0755	0.000378333		6.06631	0.000573767
5.01097	0.000132747		5.06608	0.000240865		5.07581	0.000341667		6.06662	0.000546419
5.01129	0.000140011		5.06639	0.000279511		5.07612	0.000305		6.06693	0.000519073
5.0116	0.0001299		5.0667	0.000318158		5.07644	0.000336667		6.06724	0.000577221
5.01191	0.000119791		5.06701	0.000337483		5.07675	0.000331667		6.06756	0.000635369
5.01222	0.000113565		5.06733	0.000356806		5.07706	0.000328333		6.06787	0.000633654
5.01254	0.00010734		5.06764	0.000402499		5.07737	0.000333333		6.06818	0.000554509
5.01285	9.96036e-05		5.06795	0.00044819		5.07769	0.000338333		6.06849	0.000470528
5.01316	9.1868e-05		5.06827	0.000452015		5.078	0.000305		6.06881	0.000463974
5.01347	8.93118e-05		5.06858	0.000378544		5.07831	0.00034		6.06912	0.000525979
5.01379	8.67554e-05		5.06889	0.000310309		5.07862	0.000371667		6.06943	0.000510553
5.0141	9.33246e-05		5.0692	0.000319366		5.07894	0.000401667		6.06975	0.000543521
5.01441	9.98936e-05		5.06952	0.000313932		5.07925	0.000393333		6.07006	0.00057649
5.01472	0.000112938		5.06983	0.000308497		5.07956	0.000385		6.07037	0.000593728
5.01504	0.000105263		5.07014	0.000341307		5.07987	0.000336667		6.07068	0.000610969
5.01535	0.000100609		5.07045	0.000296822		5.08019	0.000358333		6.071	0.000579817
5.01566	9.5955e-05		5.07077	0.000295816		5.0805	0.000415		6.07131	0.000626094
5.01597	0.000100366		5.07108	0.000294809		5.08081	0.000471667		6.07162	0.000662691
5.01629	0.000104777		5.07139	0.000268843		5.08112	0.00043		6.07193	0.000621858
5.0166	0.000105411		5.0717	0.000242878		5.08144	0.000388333		6.07225	0.00062942
5.01691	0.000106045		5.07202	0.000178265		5.08175	0.000378333		6.07256	0.000636981
5.01722	0.000106679		5.07233	0.000113651		5.08206	0.000368333		6.07287	0.000615002
5.01754	0.000107313		5.07264	0.000165181		5.08238	0.000363333		6.07318	0.000593024
5.01785	0.000108379		5.07295	0.00021671		5.08269	0.000358333		6.0735	0.000571046
5.01816	0.000109444		5.07327	0.000229593		5.083	0.000335		6.07381	0.000549067
5.01848	0.000107057		5.07358	0.000242474		5.08331	0.000378333		6.07412	0.000581935
5.01879	0.000125388		5.07389	0.00027146		5.08363	0.000423333		6.07443	0.000614802
5.0191	0.000137657		5.0742	0.000300445		5.08394	0.0004		6.07475	0.000583143
5.01941	0.000115393		5.07452	0.000295614		5.08425	0.000355		6.07506	0.000551487
5.01973	0.000102194		5.07483	0.000290783		5.08456	0.000311667		6.07537	0.000514989
5.02004	0.000109714		5.07514	0.000288671		5.08488	0.000341667		6.07568	0.000478491
5.02035	0.000117666		5.07545	0.000363851		5.08519	0.000373333		6.076	0.00048555
5.02066	0.000125618		5.07577	0.000400384		5.0855	0.00041		6.07631	0.000492608
5.02098	0.000134864		5.07608	0.000359625		5.08581	0.000446667		6.07662	0.000451271
5.02129	0.000144112		5.07639	0.000314838		5.08613	0.000398333		6.07693	0.000487364
5.0216	0.000130804		5.0767	0.00027005		5.08644	0.000351667		6.07725	0.000567012
5.02191	0.000117497		5.07702	0.000220433		5.08675	0.000393333		6.07756	0.000569229
5.02223	0.00011455		5.07733	0.000170816		5.08706	0.000368333		6.07787	0.000506269
5.02254	0.000111603		5.07764	0.000219503		5.08738	0.000323333		6.07819	0.000520735
5.02285	0.000104878		5.07796	0.000268189		5.08769	0.00028		6.0785	0.000577144
5.02316	9.8154e-05		5.07827	0.000257294		5.088	0.000288333		6.07881	0.000633553
5.02348	9.66094e-05		5.07858	0.000246425		5.08831	0.000296667		6.07912	0.000608499
5.02379	9.50646e-05		5.07889	0.00018843		5.08863	0.000266667		6.07944	0.000583445
5.0241	9.84168e-05		5.07921	0.000207728		5.08894	0.000236667		6.07975	0.000563232
5.02441	0.000101769		5.07952	0.000247959		5.08925	0.000226667		6.08006	0.000543017
5.02473	0.000115481		5.07983	0.000288217		5.08956	0.000146361		6.08037	0.000547403
5.02504	0.000129192		5.08014	0.000249645		5.08988	0.000107976		6.08069	0.000629218
5.02535	0.000116897		5.08046	0.000211075		5.09019	0.000137851		6.081	0.000672318
5.02566	0.000104601		5.08077	0.000191825		5.0905	0.000139996		6.08131	0.000637989
5.02598	0.000102666		5.08108	0.000172603		5.09082	0.000256667		6.08162	0.000614146
5.02629	0.00010073		5.08139	0.00019643		5.09113	0.000376667		6.08194	0.0005903
5.0266	9.6987e-05		5.08171	0.000220258		5.09144	0.000381667		6.08225	0.000600333
5.02691	9.32438e-05		5.08202	0.000287563		5.09175	0.00035		6.08256	0.000610366
5.02723	9.07956e-05		5.08233	0.000277599		5.09207	0.000318333		6.08287	0.000647819
5.02754	8.83472e-05		5.08264	0.000271812		5.09238	0.000311667		6.08319	0.000685274
5.02785	8.26614e-05		5.08296	0.000266026		5.09269	0.000306667		6.0835	0.000684013
5.02817	9.76952e-05		5.08327	0.000255408		5.093	0.000296667		6.08381	0.000682753
5.02848	8.51028e-05		5.08358	0.000244814		5.09332	0.000286667		6.08412	0.000625035
5.02879	7.25112e-05		5.08389	0.000245468		5.09363	0.000306667		6.08444	0.000567314
5.0291	8.65194e-05		5.08421	0.000246122		5.09394	0.000325		6.08475	0.000514434
5.02942	0.000121247		5.08452	0.000328902		5.09425	0.000423333		6.08506	0.000461555
5.02973	0.000145615		5.08483	0.000334412		5.09457	0.000451667		6.08537	0.000433374
5.03004	0.000149264		5.08514	0.00032782		5.09488	0.000461667		6.08569	0.000482626
5.03035	0.000145143		5.08546	0.000321228		5.09519	0.000471667		6.086	0.000488321
5.03067	0.000141022		5.08577	0.000391931		5.0955	0.000456667		6.08631	0.000494019
5.03098	0.000125247		5.08608	0.000385364		5.09582	0.00044		6.08662	0.000498909
5.03129	0.000109471		5.08639	0.000333279		5.09613	0.000428333		6.08694	0.000503798
5.0316	0.000102464		5.08671	0.000281197		5.09644	0.000416667		6.08725	0.000460293
5.03192	9.54562e-05		5.08702	0.000248437		5.09675	0.00038		6.08756	0.000494219
5.03223	9.88078e-05		5.08733	0.000215703		5.09707	0.000413333		6.08788	0.000576866
5.03254	0.00010216		5.08765	0.00017215		5.09738	0.00044		6.08819	0.000582084
5.03285	8.54404e-05		5.08796	0.000205891		5.09769	0.000355		6.0885	0.000545362
5.03317	6.87204e-05		5.08827	0.0002348		5.098	0.000285		6.08881	0.000508637
5.03348	7.6173e-05		5.08858	0.000263711		5.09832	0.000281667		6.08913	0.000486432
5.03379	8.3626e-05		5.0889	0.000254376		5.09863	0.000328333		6.08944	0.000464225
5.0341	9.0411e-05		5.08921	0.000245042		5.09894	0.000308333		6.08975	0.00044202
5.03442	9.71958e-05		5.08952	0.000235707		5.09925	0.000295		6.09006	0.000419815
5.03473	0.000103981		5.08983	0.000226371		5.09957	0.000281667		6.09038	0.000478165
5.03504	0.000110766		5.09015	0.000232234		5.09988	0.000298333		6.09069	0.000536514
5.03535	0.000114098		5.09046	0.000238097		5.10019	0.000315		6.091	0.00055615
5.03567	0.00011743		5.09077	0.00024396		5.10051	0.000316667		6.09131	0.000575783
5.03598	0.000120762		5.09108	0.000249823		5.10082	0.000318333		6.09163	0.000575255
5.03629	0.000124093		5.0914	0.000243607		5.10113	0.000318333		6.09194	0.000574724
5.03661	0.000129745		5.09171	0.000237393		5.10144	0.00032		6.09225	0.000574196
5.03692	0.000135397		5.09202	0.000231177		5.10176	0.000298333		6.09256	0.000573665
5.03723	0.00013069		5.09233	0.000224963		5.10207	0.000275		6.09288	0.000560359
5.03754	0.000125982		5.09265	0.000253395		5.10238	0.000253333		6.09319	0.000547051
5.03786	0.000120195		5.09296	0.000281826		5.10269	0.00023		6.0935	0.000538581
5.03817	0.000114408		5.09327	0.000271611		5.10301	0.000258333		6.09381	0.000530112
5.03848	0.000113801		5.09358	0.000261396		5.10332	0.000286667		6.09413	0.000500672
5.03879	0.000113194		5.0939	0.000254804		5.10363	0.00035		6.09444	0.000548662
5.03911	0.000106618		5.09421	0.000248212		5.10394	0.000411667		6.09475	0.000553098
5.03942	0.000100042		5.09452	0.000260942		5.10426	0.000383333		6.09506	0.000557534
5.03973	9.8646e-05		5.09483	0.000273675		5.10457	0.000353333		6.09538	0.000587377
5.04004	9.72498e-05		5.09515	0.000281272		5.10488	0.00044		6.09569	0.000617221
5.04036	0.000101358		5.09546	0.000288871		5.10519	0.00046		6.096	0.000647064
5.04067	0.000105465		5.09577	0.000257823		5.10551	0.000425		6.09631	0.000676906
5.04098	9.92126e-05		5.09608	0.000226775		5.10582	0.00039		6.09663	0.000668034
5.04129	9.29602e-05		5.0964	0.000217063		5.10613	0.000428333		6.09694	0.000659161
5.04161	9.83628e-05		5.09671	0.00020735		5.10644	0.000468333		6.09725	0.000611574
5.04192	0.000103765		5.09702	0.000236285		5.10676	0.000423333		6.09757	0.000563987
5.04223	0.000102693		5.09734	0.00026522		5.10707	0.000376667		6.09788	0.000495454
5.04254	0.00010162		5.09765	0.000279638		5.10738	0.000365		6.09819	0.000426922
5.04286	0.000112203		5.09796	0.00029408		5.10769	0.000353333		6.0985	0.000474535
5.04317	0.000102065		5.09827	0.000269875		5.10801	0.000353333		6.09882	0.000522146
5.04348	9.32236e-05		5.09859	0.000245671		5.10832	0.000351667		6.09913	0.000506848
5.04379	8.43814e-05		5.0989	0.000197287		5.10863	0.000351667		6.09944	0.000491549
5.04411	8.70386e-05		5.09921	0.000148926		5.10894	0.000351667		6.09975	0.000514965
5.04442	8.96962e-05		5.09952	0.000139214		5.10926	0.000355		6.10007	0.000538379
5.04473	8.84684e-05		5.09984	0.000129503		5.10957	0.000356667		6.10038	0.000484768
5.04504	8.7241e-05		5.10015	0.000152777		5.10988	0.00036		6.10069	0.000431157
5.04536	7.5438e-05		5.10046	0.000176075		5.1102	0.000363333		6.101	0.000442071
5.04567	8.43546e-05		5.10077	0.000134962		5.11051	0.000338333		6.10132	0.000452984
5.04598	9.1976e-05		5.10109	9.38494e-05		5.11082	0.000313333		6.10163	0.000450188
5.0463	9.95972e-05		5.1014	0.000130811		5.11113	0.000321667		6.10194	0.00044739
5.04661	9.48084e-05		5.10171	0.000167797		5.11145	0.000331667		6.10225	0.000478467
5.04692	9.002e-05		5.10202	0.000204784		5.11176	0.000353333		6.10257	0.000509545
5.04723	9.0411e-05		5.10234	0.00024177		5.11207	0.000376667		6.10288	0.000597561
5.04755	9.0802e-05		5.10265	0.000258577		5.11238	0.000398333		6.10319	0.000608146
5.04786	9.21644e-05		5.10296	0.00027541		5.1127	0.00042		6.1035	0.000613893
5.04817	9.3527e-05		5.10327	0.000253596		5.11301	0.000385		6.10382	0.00069707
5.04848	9.48896e-05		5.10359	0.000231781		5.11332	0.00035		6.10413	0.000760082
5.0488	9.6252e-05		5.1039	0.000230473		5.11363	0.00031		6.10444	0.000745666
5.04911	8.69104e-05		5.10421	0.00022919		5.11395	0.000271667		6.10475	0.000663496
5.04942	7.75692e-05		5.10452	0.00024723		5.11426	0.000306667		6.10507	0.000581329
5.04973	7.85878e-05		5.10484	0.00026527		5.11457	0.000275		6.10538	0.000566508
5.05005	7.96064e-05		5.10515	0.000272415		5.11488	0.000241667		6.10569	0.000551687
5.05036	8.62362e-05		5.10546	0.000279586		5.1152	0.000278333		6.106	0.00050299
5.05067	9.28662e-05		5.10578	0.00029159		5.11551	0.000325		6.10632	0.000454296
5.05098	9.94958e-05		5.10609	0.000303591		5.11582	0.000373333		6.10663	0.000450767
5.0513	0.000106126		5.1064	0.000259609		5.11613	0.000366667		6.10694	0.000524667
5.05161	0.000122252		5.10671	0.000292948		5.11645	0.000361667		6.10726	0.000555014
5.05192	0.000138378		5.10703	0.000360101		5.11676	0.000381667		6.10757	0.000585362
5.05223	0.000141987		5.10734	0.000298432		5.11707	0.0004		6.10788	0.000591965
5.05255	0.000124876		5.10765	0.000220611		5.11738	0.000363333		6.10819	0.00059857
5.05286	0.00011834		5.10796	0.000220082		5.1177	0.000325		6.10851	0.000653567
5.05317	0.000111805		5.10828	0.000232435		5.11801	0.000356667		6.10882	0.000631133
5.05348	0.000103974		5.10859	0.000244789		5.11832	0.000388333		6.10913	0.000603054
5.0538	9.61442e-05		5.1089	0.000266001		5.11863	0.000361667		6.10944	0.000652407
5.05411	0.000101998		5.10921	0.00028721		5.11895	0.000336667		6.10976	0.000588839
5.05442	0.000107853		5.10953	0.000218246		5.11926	0.000345		6.11007	0.000525273
5.05473	0.000113707		5.10984	0.000226574		5.11957	0.000351667		6.11038	0.000514133
5.05505	0.000119561		5.11015	0.000309579		5.11989	0.00036		6.11069	0.00050299
5.05536	0.000118724		5.11046	0.000263761		5.1202	0.000368333		6.11101	0.00049185
5.05567	0.000117889		5.11078	0.00025659		5.12051	0.000395		6.11132	0.00048071
5.05599	0.000117052		5.11109	0.000249419		5.12082	0.000423333		6.11163	0.000502638
5.0563	0.000116216		5.1114	0.000249091		5.12114	0.000455		6.11194	0.000524566
5.05661	0.000101377		5.11171	0.000248765		5.12145	0.000418333		6.11226	0.00058521
5.05692	8.65396e-05		5.11203	0.000177584		5.12176	0.000426667		6.11257	0.000645853
5.05724	8.89678e-05		5.11234	0.0001837		5.12207	0.000433333		6.11288	0.000706674
5.05755	9.13958e-05		5.11265	0.000285449		5.12239	0.000431667		6.11319	0.000767492
5.05786	9.4687e-05		5.11296	0.000258377		5.1227	0.000431667		6.11351	0.000686357
5.05817	9.79784e-05		5.11328	0.000200707		5.12301	0.00044		6.11382	0.000605223
5.05849	0.00010127		5.11359	0.000220333		5.12332	0.000381667		6.11413	0.000555544
5.0588	0.000104561		5.1139	0.0002464		5.12364	0.000305		6.11444	0.000505866
5.05911	0.000107367		5.11421	0.000272467		5.12395	0.000228333		6.11476	0.00059814
5.05942	0.000110173		5.11453	0.000264718		5.12426	0.000233333		6.11507	0.000690415
5.05974	0.000102619		5.11484	0.000256968		5.12457	0.00024		6.11538	0.000695582
5.06005	9.50646e-05		5.11515	0.000240763		5.12489	0.00028		6.1157	0.000700749
5.06036	9.7223e-05		5.11547	0.00022456		5.1252	0.00032		6.11601	0.000705916
5.06067	9.93814e-05		5.11578	0.000227679		5.12551	0.000341667		6.11632	0.000711083
5.06099	9.636e-05		5.11609	0.000230801		5.12582	0.000365		6.11663	0.000693667
5.0613	9.3338e-05		5.1164	0.000241166		5.12614	0.000353333		6.11695	0.00067625
5.06161	9.38506e-05		5.11672	0.000251532		5.12645	0.000343333		6.11726	0.000658833
5.06192	9.43634e-05		5.11703	0.000223252		5.12676	0.000376667		6.11757	0.000641417
5.06224	8.96962e-05		5.11734	0.000194972		5.12707	0.00041		6.11788	0.000625085
5.06255	8.50286e-05		5.11765	0.00020325		5.12739	0.000403333		6.1182	0.000608752
5.06286	8.42468e-05		5.11797	0.000211526		5.1277	0.000328333		6.11851	0.000656944
5.06317	8.34642e-05		5.11828	0.000200482		5.12801	0.000318333		6.11882	0.000705135
5.06349	9.30414e-05		5.11859	0.000189435		5.12833	0.00031		6.11913	0.00063073
5.0638	0.000102619		5.1189	0.000238776		5.12864	0.000296667		6.11945	0.000556326
5.06411	0.000104096		5.11922	0.000288117		5.12895	0.000285		6.11976	0.000572254
5.06442	0.000105573		5.11953	0.000298811		5.12926	0.0003		6.12007	0.000588185
5.06474	9.669e-05		5.11984	0.000309504		5.12958	0.000316667		6.12038	0.000611374
5.06505	8.78076e-05		5.12015	0.000265848		5.12989	0.000331667		6.1207	0.000634561
5.06536	0.000101803		5.12047	0.000222195		5.1302	0.000346667		6.12101	0.00065775
5.06568	0.000115797		5.12078	0.000197864		5.13051	0.000348333		6.12132	0.000680939
5.06599	0.000119433		5.12109	0.000173535		5.13083	0.00035		6.12163	0.000619438
5.0663	0.000123068		5.1214	0.000228511		5.13114	0.000351667		6.12195	0.000557937
5.06661	0.00011084		5.12172	0.000283487		5.13145	0.000353333		6.12226	0.000517409
5.06693	9.86122e-05		5.12203	0.000248287		5.13176	0.000351667		6.12257	0.000554309
5.06724	0.000103651		5.12234	0.000213087		5.13208	0.00035		6.12288	0.000541001
5.06755	0.000108689		5.12265	0.000218446		5.13239	0.000346667		6.1232	0.000527692
5.06786	9.71082e-05		5.12297	0.000223806		5.1327	0.000345		6.12351	0.000557937
5.06818	8.5528e-05		5.12328	0.000229165		5.13301	0.000333333		6.12382	0.000588185
5.06849	0.000105027		5.12359	0.000234524		5.13333	0.000321667		6.12413	0.000560359
5.0688	0.000124525		5.1239	0.000238273		5.13364	0.000366667		6.12445	0.000532531
5.06911	0.000118826		5.12422	0.000242023		5.13395	0.000411667		6.12476	0.00054342
5.06943	0.000113127		5.12453	0.000245771		5.13426	0.000368333		6.12507	0.000554309
5.06974	0.000107427		5.12484	0.00024952		5.13458	0.000326667		6.12539	0.00056681
5.07005	0.000101728		5.12516	0.000235757		5.13489	0.000318333		6.1257	0.000579312
5.07036	0.000104554		5.12547	0.000221994		5.1352	0.00031		6.12601	0.000553098
5.07068	0.00010738		5.12578	0.000272643		5.13551	0.00032		6.12632	0.000526886
5.07099	0.000105027		5.12609	0.000323292		5.13583	0.000328333		6.12664	0.000502286
5.0713	0.000102673		5.12641	0.000332878		5.13614	0.000338333		6.12695	0.000477686
5.07161	0.000112027		5.12672	0.000342464		5.13645	0.000348333		6.12726	0.000517611
5.07193	0.000121382		5.12703	0.000313403		5.13676	0.000336667		6.12757	0.000557534
5.07224	0.000120377		5.12734	0.000284342		5.13708	0.000326667		6.12789	0.00057911
5.07255	0.000119372		5.12766	0.000232637		5.13739	0.00035		6.1282	0.000600685
5.07286	0.000125274		5.12797	0.000180931		5.1377	0.000373333		6.12851	0.000583546
5.07318	0.000131175		5.12828	0.000167872		5.13802	0.000386667		6.12882	0.000566407
5.07349	0.000131897		5.12859	0.000154814		5.13833	0.000398333		6.12914	0.000539589
5.0738	0.000132618		5.12891	0.000184832		5.13864	0.000381667		6.12945	0.00051277
5.07412	0.000136814		5.12922	0.000214848		5.13895	0.000365		6.12976	0.000481113
5.07443	0.000141009		5.12953	0.000264189		5.13927	0.000296667		6.13007	0.000449457
5.07474	0.000121031		5.12984	0.000313528		5.13958	0.000295		6.13039	0.000495833
5.07505	0.000101054		5.13016	0.000283159		5.13989	0.000313333		6.1307	0.00046478
5.07537	9.17602e-05		5.13047	0.000252792		5.1402	0.000331667		6.13101	0.000404692
5.07568	8.2466e-05		5.13078	0.000278782		5.14052	0.000351667		6.13132	0.000473652
5.07599	9.04382e-05		5.13109	0.000304774		5.14083	0.000371667		6.13164	0.000496639
5.0763	9.84098e-05		5.13141	0.000352101		5.14114	0.000393333		6.13195	0.000519628
5.07662	0.000101796		5.13172	0.000270604		5.14145	0.000413333		6.13226	0.000529709
5.07693	0.000105181		5.13203	0.000222924		5.14177	0.000436667		6.13257	0.00046236
5.07724	9.8208e-05		5.13234	0.000175246		5.14208	0.000461667		6.13289	0.000472166
5.07755	9.1234e-05		5.13266	0.000177987		5.14239	0.00045		6.1332	0.00048197
5.07787	9.73176e-05		5.13297	0.000180731		5.1427	0.00037		6.13351	0.000486937
5.07818	0.000103401		5.13328	0.000247884		5.14302	0.0003		6.13382	0.000491901
5.07849	0.000104305		5.13359	0.000315039		5.14333	0.0003		6.13414	0.000515418
5.0788	0.000105209		5.13391	0.00025659		5.14364	0.000291667		6.13445	0.000538933
5.07912	0.000119305		5.13422	0.000198142		5.14395	0.000283333		6.13476	0.000562451
5.07943	0.000133401		5.13453	0.00017834		5.14427	0.000328333		6.13508	0.000585966
5.07974	0.000130231		5.13485	0.000158539		5.14458	0.000373333		6.13539	0.000568549
5.08005	0.000127061		5.13516	0.000178994		5.14489	0.000383333		6.1357	0.000551132
5.08037	0.000128423		5.13547	0.00019945		5.1452	0.000323333		6.13601	0.000533716
5.08068	0.000129786		5.13578	0.000155493		5.14552	0.000266667		6.13633	0.000516299
5.08099	0.000125968		5.1361	0.000111538		5.14583	0.00028		6.13664	0.000534372
5.0813	0.000122151		5.13641	0.000106229		5.14614	0.00033		6.13695	0.000552444
5.08162	0.00012783		5.13672	0.00010092		5.14645	0.00038		6.13726	0.000570515
5.08193	0.000133509		5.13703	0.000160023		5.14677	0.00037		6.13758	0.000588588
5.08224	0.000139188		5.13735	0.000219125		5.14708	0.00036		6.13789	0.000580548
5.08255	0.000144867		5.13766	0.00025752		5.14739	0.00038		6.1382	0.000572507
5.08287	0.000144826		5.13797	0.000295917		5.14771	0.0004		6.13851	0.000564467
5.08318	0.000144786		5.13828	0.000244135		5.14802	0.000421667		6.13883	0.000556427
5.08349	0.000144746		5.1386	0.000192354		5.14833	0.000373333		6.13914	0.000558065
5.08381	0.000144705		5.13891	0.000166339		5.14864	0.000365		6.13945	0.000559703
5.08412	0.000134109		5.13922	0.000140322		5.14896	0.000355		6.13976	0.000561341
5.08443	0.000123513		5.13953	0.000178716		5.14927	0.000381667		6.14008	0.000562979
5.08474	0.000123277		5.13985	0.000217113		5.14958	0.00041		6.14039	0.00056109
5.08506	0.000123041		5.14016	0.000257119		5.14989	0.00038		6.1407	0.000559199
5.08537	0.000127122		5.14047	0.000297124		5.15021	0.00035		6.14101	0.000557308
5.08568	0.000131202		5.14078	0.000298483		5.15052	0.000365		6.14133	0.000555419
5.08599	0.000124923		5.1411	0.000299841		5.15083	0.000381667		6.14164	0.000579337
5.08631	0.000118644		5.14141	0.000294759		5.15114	0.000398333		6.14195	0.000603257
5.08662	0.000109775		5.14172	0.000289676		5.15146	0.000415		6.14226	0.000588462
5.08693	0.000100906		5.14203	0.000294256		5.15177	0.000405		6.14258	0.000573665
5.08724	9.20362e-05		5.14235	0.000221541		5.15208	0.000395		6.14289	0.000478214
5.08756	8.31672e-05		5.14266	0.00014168		5.15239	0.000385		6.1432	0.000382762
5.08787	7.75356e-05		5.14297	0.000139114		5.15271	0.000375		6.14351	0.000429266
5.08818	7.19038e-05		5.14329	0.000178416		5.15302	0.000408333		6.14383	0.00047577
5.08849	8.35384e-05		5.1436	0.000217717		5.15333	0.00044		6.14414	0.000494851
5.08881	9.51726e-05		5.14391	0.000257019		5.15364	0.000416667		6.14445	0.00051393
5.08912	0.000105512		5.14422	0.00029632		5.15396	0.000391667		6.14477	0.000533011
5.08943	0.000115851		5.14454	0.000296974		5.15427	0.000365		6.14508	0.00055209
5.08974	0.000108925		5.14485	0.000297628		5.15458	0.000338333		6.14539	0.000560989
5.09006	0.000101998		5.14516	0.00029486		5.15489	0.000345		6.1457	0.000569885
5.09037	9.77694e-05		5.14547	0.000292091		5.15521	0.000351667		6.14602	0.000578782
5.09068	9.35404e-05		5.14579	0.000250677		5.15552	0.000336667		6.14633	0.000587681
5.09099	9.96714e-05		5.1461	0.000209263		5.15583	0.000321667		6.14664	0.000525601
5.09131	0.000105802		5.14641	0.000204884		5.15614	0.000341667		6.14695	0.000463521
5.09162	0.000106376		5.14672	0.000200507		5.15646	0.00036		6.14727	0.000491776
5.09193	0.000106949		5.14704	0.000234775		5.15677	0.000353333		6.14758	0.000520031
5.09224	0.000112702		5.14735	0.000269045		5.15708	0.000345		6.14789	0.000502438
5.09256	0.000118455		5.14766	0.000230373		5.1574	0.000338333		6.1482	0.000484843
5.09287	0.000119784		5.14797	0.0001917		5.15771	0.00033		6.14852	0.000505965
5.09318	0.000121112		5.14829	0.000217439		5.15802	0.00032		6.14883	0.000527087
5.0935	0.000112081		5.1486	0.000243178		5.15833	0.00031		6.14914	0.000524819
5.09381	0.00010305		5.14891	0.000245972		5.15865	0.0003		6.14945	0.000522551
5.09412	9.1632e-05		5.14922	0.000248765		5.15896	0.00029		6.14977	0.000520282
5.09443	8.0213e-05		5.14954	0.000232234		5.15927	0.00034		6.15008	0.000518014
5.09475	9.29672e-05		5.14985	0.000215703		5.15958	0.00039		6.15039	0.00048671
5.09506	0.000105721		5.15016	0.00021588		5.1599	0.000365		6.1507	0.000455403
5.09537	0.00010272		5.15047	0.000216056		5.16021	0.00034		6.15102	0.000462814
5.09568	9.97184e-05		5.15079	0.000216232		5.16052	0.000285		6.15133	0.000470224
5.096	9.67172e-05		5.1511	0.000216409		5.16083	0.000298333		6.15164	0.000439726
5.09631	9.3716e-05		5.15141	0.000218195		5.16115	0.000311667		6.15195	0.00040923
5.09662	0.000103232		5.15172	0.000219982		5.16146	0.000256667		6.15227	0.000378731
5.09693	0.000112749		5.15204	0.000139643		5.16177	0.00026		6.15258	0.000348233
5.09725	9.93878e-05		5.15235	0.000136598		5.16208	0.000263333		6.15289	0.000397282
5.09756	8.6027e-05		5.15266	0.000193562		5.1624	0.000341667		6.15321	0.000446331
5.09787	6.89972e-05		5.15298	0.000250527		5.16271	0.00042		6.15352	0.00049538
5.09818	7.26862e-05		5.15329	0.000292998		5.16302	0.000426667		6.15383	0.000544428
5.0985	8.80304e-05		5.1536	0.000335469		5.16333	0.000435		6.15414	0.000591058
5.09881	8.26546e-05		5.15391	0.000269649		5.16365	0.000403333		6.15446	0.000637687
5.09912	6.97252e-05		5.15423	0.000203827		5.16396	0.000441667		6.15477	0.000568172
5.09943	7.75152e-05		5.15454	0.000202419		5.16427	0.000473333		6.15508	0.000498656
5.09975	9.65282e-05		5.15485	0.00020101		5.16458	0.000505		6.15539	0.000506167
5.10006	0.000115541		5.15516	0.000214094		5.1649	0.000503333		6.15571	0.000513679
5.10037	0.000121065		5.15548	0.000227178		5.16521	0.000435		6.15602	0.000521189
5.10068	0.000126589		5.15579	0.000240262		5.16552	0.000381667		6.15633	0.0005287
5.101	0.000114847		5.1561	0.000253343		5.16584	0.000396667		6.15664	0.000625739
5.10131	0.000103104		5.15641	0.000231806		5.16615	0.000368333		6.15696	0.000722778
5.10162	0.000105553		5.15673	0.000210268		5.16646	0.000341667		6.15727	0.000703673
5.10193	0.000108001		5.15704	0.000208056		5.16677	0.000336667		6.15758	0.000684568
5.10225	0.00010527		5.15735	0.000205841		5.16709	0.000331667		6.15789	0.00064346
5.10256	0.000102538		5.15766	0.000200532		5.1674	0.000361667		6.15821	0.00060235
5.10287	0.000105957		5.15798	0.000195223		5.16771	0.000391667		6.15852	0.000599954
5.10319	0.000109377		5.15829	0.000257547		5.16802	0.000365		6.15883	0.000597561
5.1035	0.000112796		5.1586	0.000242575		5.16834	0.00034		6.15914	0.00057581
5.10381	0.000116216		5.15891	0.000169634		5.16865	0.000313333		6.15946	0.000554056
5.10412	0.000116357		5.15923	0.000173986		5.16896	0.000286667		6.15977	0.000532304
5.10444	0.000116499		5.15954	0.000189613		5.16927	0.000306667		6.16008	0.000510553
5.10475	0.000116641		5.15985	0.000205237		5.16959	0.000326667		6.16039	0.000515418
5.10506	0.000116782		5.16016	0.000281851		5.1699	0.000346667		6.16071	0.000520282
5.10537	0.000114334		5.16048	0.000281172		5.17021	0.000366667		6.16102	0.000525147
5.10569	0.000111886		5.16079	0.000285324		5.17052	0.000365		6.16133	0.00053001
5.106	0.000119797		5.1611	0.000289475		5.17084	0.000363333		6.16164	0.000521164
5.10631	0.000127708		5.16141	0.000270681		5.17115	0.000361667		6.16196	0.000512316
5.10662	0.000129846		5.16173	0.000251885		5.17146	0.00036		6.16227	0.00050347
5.10694	0.000131984		5.16204	0.000252414		5.17177	0.000401667		6.16258	0.000494622
5.10725	0.000116857		5.16235	0.000252942		5.17209	0.000441667		6.1629	0.000471057
5.10756	0.000101728		5.16267	0.000228183		5.1724	0.00045		6.16321	0.000447491
5.10787	9.11326e-05		5.16298	0.000203426		5.17271	0.000456667		6.16352	0.000462638
5.10819	8.05368e-05		5.16329	0.000217314		5.17302	0.00037		6.16383	0.000477787
5.1085	8.15958e-05		5.1636	0.000231202		5.17334	0.000283333		6.16415	0.000564718
5.10881	8.26546e-05		5.16392	0.000237844		5.17365	0.00028		6.16446	0.00065165
5.10912	8.15014e-05		5.16423	0.000244488		5.17396	0.000276667		6.16477	0.000674057
5.10944	0.000101068		5.16454	0.000231806		5.17427	0.000273333		6.16508	0.000696465
5.10975	0.000108979		5.16485	0.000219125		5.17459	0.00034		6.1654	0.000666044
5.11006	0.00011689		5.16517	0.000203123		5.1749	0.00042		6.16571	0.00063562
5.11037	0.000117895		5.16548	0.00018712		5.17521	0.000466667		6.16602	0.000643913
5.11069	0.0001189		5.16579	0.000209765		5.17553	0.000415		6.16633	0.000652204
5.111	0.00011861		5.1661	0.00023241		5.17584	0.000361667		6.16665	0.000595166
5.11131	0.00011832		5.16642	0.000222447		5.17615	0.000363333		6.16696	0.000538128
5.11163	0.000116789		5.16673	0.000212483		5.17646	0.000366667		6.16727	0.000481089
5.11194	9.45386e-05		5.16704	0.000241166		5.17678	0.000355		6.16758	0.000424049
5.11225	9.43026e-05		5.16735	0.00026985		5.17709	0.000345		6.1679	0.000446557
5.11256	9.40664e-05		5.16767	0.000277223		5.1774	0.000335		6.16821	0.000469066
5.11288	8.58448e-05		5.16798	0.000284594		5.17771	0.000325		6.16852	0.000525449
5.11319	7.76232e-05		5.16829	0.000227554		5.17803	0.00035		6.16883	0.000581833
5.1135	6.81068e-05		5.1686	0.000170515		5.17834	0.000375		6.16915	0.000651121
5.11381	7.93094e-05		5.16892	0.000178691		5.17865	0.000343333		6.16946	0.00064298
5.11413	8.9042e-05		5.16923	0.000186869		5.17896	0.000313333		6.16977	0.000626774
5.11444	9.87742e-05		5.16954	0.0001564		5.17928	0.000311667		6.17008	0.000687995
5.11475	0.000111097		5.16985	0.00012593		5.17959	0.000311667		6.1704	0.000691146
5.11506	0.000102699		5.17017	0.000149304		5.1799	0.000311667		6.17071	0.000565249
5.11538	9.9914e-05		5.17048	0.000172678		5.18021	0.00031		6.17102	0.00051194
5.11569	9.71286e-05		5.17079	0.000196052		5.18053	0.000331667		6.17133	0.00053606
5.116	0.000103408		5.1711	0.000219428		5.18084	0.000353333		6.17165	0.000534372
5.11631	0.000109687		5.17142	0.000241191		5.18115	0.00037		6.17196	0.000532683
5.11663	0.000101613		5.17173	0.000262957		5.18146	0.000388333		6.17227	0.000535834
5.11694	9.35404e-05		5.17204	0.00028955		5.18178	0.000408333		6.17259	0.000538984
5.11725	0.000102734		5.17236	0.000238851		5.18209	0.000361667		6.1729	0.000598493
5.11756	0.000111926		5.17267	0.000212408		5.1824	0.000313333		6.17321	0.000658001
5.11788	0.000104285		5.17298	0.000185964		5.18271	0.000333333		6.17352	0.000601366
5.11819	9.6643e-05		5.17329	0.00011121		5.18303	0.000341667		6.17384	0.00054473
5.1185	8.77062e-05		5.17361	0.000113751		5.18334	0.000348333		6.17415	0.000567946
5.11881	9.94894e-05		5.17392	0.000116294		5.18365	0.000363333		6.17446	0.000591159
5.11913	0.000111083		5.17423	0.000118834		5.18396	0.00038		6.17477	0.000575658
5.11944	0.000122677		5.17454	0.000126206		5.18428	0.000326667		6.17509	0.000560157
5.11975	0.000125206		5.17486	0.000133579		5.18459	0.00034		6.1754	0.000501707
5.12006	0.000127736		5.17517	0.000157457		5.1849	0.000371667		6.17571	0.000443255
5.12038	0.00011343		5.17548	0.000181334		5.18522	0.000401667		6.17602	0.00042352
5.12069	9.9125e-05		5.17579	0.000166564		5.18553	0.000411667		6.17634	0.000403785
5.121	0.000100791		5.17611	0.000151795		5.18584	0.000386667		6.17665	0.000410665
5.12132	0.000102457		5.17642	0.000183725		5.18615	0.000348333		6.17696	0.000417547
5.12163	0.000119339		5.17673	0.000215653		5.18647	0.000275		6.17727	0.000424427
5.12194	0.000115501		5.17704	0.000247583		5.18678	0.000253333		6.17759	0.000431309
5.12225	0.000112958		5.17736	0.000279511		5.18709	0.000298333		6.1779	0.000491549
5.12257	0.000110415		5.17767	0.000306032		5.1874	0.000323333		6.17821	0.000551788
5.12288	0.000111542		5.17798	0.00033255		5.18772	0.000315		6.17852	0.000591058
5.12319	0.000112668		5.17829	0.000294659		5.18803	0.00031		6.17884	0.000552898
5.1235	9.99818e-05		5.17861	0.000256766		5.18834	0.000305		6.17915	0.000558292
5.12382	0.000108014		5.17892	0.000222899		5.18865	0.000298333		6.17946	0.000563686
5.12413	0.000124842		5.17923	0.000189034		5.18897	0.000293333		6.17977	0.000628764
5.12444	0.000107137		5.17954	0.000245343		5.18928	0.000251667		6.18009	0.000693843
5.12475	0.000101088		5.17986	0.000301652		5.18959	0.000208333		6.1804	0.000630882
5.12507	9.5038e-05		5.18017	0.000281072		5.1899	0.000246667		6.18071	0.000567919
5.12538	7.69016e-05		5.18048	0.000260489		5.19022	0.000285		6.18102	0.000548512
5.12569	7.94846e-05		5.1808	0.000175497		5.19053	0.000276667		6.18134	0.000451674
5.126	9.45862e-05		5.18111	9.05022e-05		5.19084	0.00027		6.18165	0.000451623
5.12632	0.000109687		5.18142	0.000104543		5.19115	0.000318333		6.18196	0.000451573
5.12663	0.00011281		5.18173	0.000118584		5.19147	0.000368333		6.18228	0.000446683
5.12694	0.000115933		5.18205	0.000120546		5.19178	0.000371667		6.18259	0.000441793
5.12725	0.000119055		5.18236	8.386e-05		5.19209	0.000376667		6.1829	0.00051504
5.12757	0.000122178		5.18267	6.79095e-05		5.1924	0.00038		6.18321	0.000588286
5.12788	0.000114941		5.18298	0.00012925		5.19272	0.000385		6.18353	0.000571195
5.12819	0.000107704		5.1833	0.000226825		5.19303	0.00038		6.18384	0.000554107
5.1285	0.000110827		5.18361	0.000247104		5.19334	0.000375		6.18415	0.000523307
5.12882	0.000113949		5.18392	0.000202972		5.19365	0.00037		6.18446	0.000492507
5.12913	0.000117018		5.18423	0.00015884		5.19397	0.000363333		6.18478	0.000500421
5.12944	0.000120087		5.18455	0.000130811		5.19428	0.000368333		6.18509	0.000508336
[truncated: 13,992 more rows]

[truncated: 28 more sheets: Figure 2k, Figure 3a, Figure 3b, Figure 3c, Figure 3d, Figure 3e, Figure 3f, Figure 3i, Figure 3j, Figure 3k, Figure 3l, Figure 4a, Figure 4b, Figure 4c, Figure 4d, Figure 4e, Figure 4f, Figure 4g, Figure 4h, Figure 4i …]
